# Supplementary material for: Identification of Haemaphysalis longicornis Genes Differentially Expressed in Response to Babesia microti Infection
Source: Pathogens. 2020 May 14;9(5):378. doi: 10.3390/pathogens9050378 (PMC7281432; doi:10.3390/pathogens9050378)
Supplement: Supplementary file 1 [file pathogens-09-00378-s001.zip]

Archive with 1 entries (1 files):
- pathogens-788536-supplementary.xlsx
