# Supplementary material for: Identification of Haemaphysalis longicornis Genes Differentially Expressed in Response to Babesia microti Infection
Source: Pathogens. 2020 May 14;9(5):378. doi: 10.3390/pathogens9050378 (PMC7281432; doi:10.3390/pathogens9050378)
Supplement: Supplementary file 1 [file pathogens-09-00378-s001.zip › pathogens-788536-supplementary.xlsx]

## Sheet: Forward subtracted cDNA library
FSN	Length （bp）	Annotation	symbol	unigene	Contig	Sequence per kilobase (SPK) for a fragment	SPK for unigene	Standardized SPK for unigene	GO term	GO categories	GO ID	Reference GenBank No./Vectorbasse Accession number	Length of the largest transcript （bp）	Identity	Remark	Sequence
2	408	Ixodes ricinus cathepsin C precursor, mRNA, complete cds	1	2	145	0.632511	1.26502	0.00742314	Molecular function	catalytic activity	0008239	EU128750.2	1581	0.7743	catalytic activity, acting on a protein	GCGGCCGCCCGGGCAGGTACCTAGGATTGGCTGCTGCCTAGGGTATGGGGTCGACCTCAACGGCCAGACTCTCAATGCCGCACTCGTCGGCGCCTCGCAGGATGCGGAAGAAGCCGCCCTCGCCCCAGCCTTCACCCCAGGAGTTCTTCACAGTCCAGTAGGGCAGACCGCTCTGGGCATCCTTGCCGTAGCCCACCACGAGCACGGCGTGGTTGGTGAGCTCGAAGGGGTCAAAGGGGGCACCCAGCTGGCGGTGCACCGTGGTGTGCTGGTAAACGCCACCATGGTACGATTGGAAGTCGGGGTACACCTCGAAGCCGACAGCAACGGGGCCGCCGTGAACGAGTGCGAGCTTCATCACTTCTTCGTTCGATGCGCCGTAGTATCCTCCACAGTAGC…
145	384	Ixodes ricinus cathepsin C precursor, mRNA, complete cds	1	2	2			0	Molecular function	catalytic activity	1902573	EU128750.2		0.7707	catalytic activity, acting on a protein	CGAGCGGCCGCCCGGGCAGGTACCTAGGATTGGCTGCTGCCTAGGGTATGGGGTCGACCTCAACGGCCAGACTCTCAATGCCGCACTCGTCGGCGCCTCGCAGGATGCGGAAGAAGCCGCCCTCGCCCCAGCCTTCACCCCAGGAGTTCTTCACAGTCCAGTAGGGCAGACCGCTCTGGGCATCCTTGCCGTAGCCCACCACGAGCACGGCGTGGTTGGTGAGCTCGAAGGGGTCAAAGGGGGCACCCAGCTGGCGGTGCACCGTGGTGTGCTGGTAAACGCCACCATGGTACGATTGGAAGTCGGGGTACACCTCGAAGCCGACAGCAACGGGGCCGCCGTGAACGAGTGTGAGCTTCATCACTTCTTCGTTCGATGCGCCGTAGTATCCTCCACAGT…
195	137	Ixodes scapularis uncharacterized LOC8036391 (LOC8036391), mRNA	1	125		7.29927	7.29927	0.0428321				XM_029981494.1	137	0.8759		GCGTGGTCGCGGCCGAGGTACTTCATCCTGACCGCCTTCGGGTGCCTGCTGTGCACCTTCATGCTGCTCGTCTCCTCCTGCTGGTCCTTCACCTCGTCCTCGCTCCTCTCGCGCACCTCCTTCGAGATCCTGTTCCACCTGGTGGCGTGCGCGCTGTACCTGCCCGGGCGGCCGC
178	168	Rhipicephalus microplus strain Deutsch Ctg99625, whole genome shotgun sequence	1	118		5.95238	5.95238	0.0349285				ADMZ02174790	168	0.79		GTCGCGGCCGAGGTACATCATGGCGACGTTGTCGACGAGAACCCCGTGCATGATGATGCGCTCGTAGTGGCGCTTCAGCTGGGCCTCGCAGTATGAGTTGACCAGGTCCAGCAGCCCAATGGCATCCTCCGGTGGCAAGTCCACCCGGTCCGTGTACTCCAGGAACGCCTTGTACACCGCGTACCTGCCCGGGCGGCCGCTCGA
4	134	Uncharacterized protein		4												GCGGCCGCCCGGGCAGGTACAGTTTCTAAGTCAACATTGGGCGCGTTTTCGGTGGTGTCAACAGTATCGACAGCGATTTCATCGGCGAAACACGTTAATAATGGCACAATTAGAGCACAGCACCAGATCGAGACAGGAGCCATGTTGCTGATACCTCGGCCGCGACCACGC
47	114	Ornithodoros parkeri clone OP-101 40S ribosomal protein S28 mRNA, complete cds	1	37		5.12821	5.12821	0.0300923	Molecular Function	structural molecule activity	0003735	EF633832.1	195	0.9275		TCGAGCGGCCGCCCGGGCAGGTACACTGTCCCTGGGATCCCGTACGGCCCAAGACCTTGGTCACACGTGCCAACTTGACTTTCTCCATGTCGGCACCTCGGCCGCGACCACGCT
5	548	Ixodes scapularis spectrin alpha chain (LOC8051692), transcript variant X2, mRNA	1	5	80, 100	0.12631	0.378931	0.00222357	Biological Process	biological regulation	0065007	XM_029986215.1	7917	0.8397		TGGTCGCGGCCGAGGTCCGAAATCGACGCTCGTGCCGGAACCTTCCAGGCCTTCGAGATGTTTGGACAACAGCTGCTTCAGAATGGCCACTATGCGAGCGTCGAGATTCAGCAGAAGCTGGACAAGATGACCGAAGCCCGCAAGGAACTAGAAAAGGCTTGGATTGCCCGGCGGGTCAAGGTGGACCAGTGCCTGGACCTGCAGCTCTTCTACCGTGACTGTGAGCAGGCCGAAAACTGGATGGCCAGCCGAGAGGCCTTCCTGGGCTCCGACGACATGGGTGGCGACAATGTGGAGGCCCTGATCAAGAAGCATGAAGACTTCGACAAGGCCATCAGTGCACAGGAGGAAAAGATAGCTGCTCTGGCCGCTCTTGCTGACAAGTTAGTGAGTTCCGAC…
87	86	Ixodes scapularis isolate is-all-413 cytochrome c oxidase subunit VIIa 2 mRNA, complete cds	1	65		3.7037	3.7037	0.0217333	Molecular Function	catalytic activity	0004129	DQ066290.1	270	0.7674	oxidoreductase activity	ATCAAGGAGCTGCACAAACAGTTCACCGCCGAGGATGGCGTGCCGGTCTACCTGAAGGGGGGCGCCATGGACTCCTTCCTGTACCA
6	294	Uncharacterized protein		6												TGGTCGCGGCCGAGGTACCACGACCATATTTTATTCACTTAACACGGTGTACAAATCCTTCCGTTGGTGAACTAGAGGGTCGCCCTGCAGGCGGCAAAGTGAGCACGAAGTCTGGTCTTCTCTTGCGCCTGGAAATACAAGGAGGCACCATTTTAGTTAAAGAGGAGGCTATCTTTTTCTTTTAATTTTTGCACAGTTTTTAAAGGAAAGCTTTACAATTTTCATCGCTTGGTCTCGCCGCGGATGCGCAAATTCACCTTTTGACCGTAGACCTACCCCCTGCGCCGCGCCCTTTCAAGCGCGTCGCGTG
80	547	Ixodes scapularis spectrin alpha chain (LOC8051692), transcript variant X2, mRNA	1	5	5100			0	Biological Process	biological regulation	0065007	XM_029986215.1		0.881		TTGTTGCTAGCGTAATCAGAAGCACAGCTCCATCTAAAGACAAACATGGGAAACACATGAAAGGCAGTGCTTAGTTCTGGAACAAAGTGCGGGTAAACTCGATATAATCATAGGCGCCAGAGATAGATCGGCCACTCTTGGGATCCACGTAGGGCTTCATACGGGACACACAGTAGTCGGCCATGTCCTTGGTGAGGTTCGCATAGAGCTCGTCGGCAGTGACATAGGGCCGCTCGCCAGAGGTGATGGCGCGGAAGGCGTTCTCAATCTCCTCCGAAGAGCGCACATTCTCCGTCTCGCGCGAGATCATGAAGGCCATGTACTCCTGGAGCGACACCTGGCCGTCTCGGTTGGGGTCCACTTGGTCCAGAATGGCCTCAAACTCAGGGTCTGGCTGGC…
8	396	Uncharacterized protein		8												GCCGCCCGGGCAGGTACAGCAGGTCGCCGTGGGACCCCGACCATCCAACCTCGAGGATGGCTCCAACTGCAGCAGCAACGAGCAGTGCCAGTCCAAGTGTTGCCTGAAGGTCTTCAAGGGCGACGGCGCGGGATCACCGGGCGAGTGTCGGGCGGCCGCGGGTCCCGGCGAACGCTGCAGCCTCGAGCAGGTCAAGGGAGGCGCCAACGTCAACTTCTGTCCCTGCCGCGTCGGTATCTGCGGAGATGACGACATCTGTCCCAGCGAAGAAAGCAACTCGGGAGAAGACGACCATTGAATCAATCAGAAGCGAACAATAAATCGGCGAGTGCAATGCAGTAGGCGTTGCCCCAGGTTTAAATTAAAGGCGAAAAAAAATTAGTCGTCATGGTGACATGC…
9	480	Uncharacterized protein		9												TGGTCGCGGCCGAGGTTTTTTTTTTTTTTTTTTTAGTGGAACCATGAACACATTTATTCAGACATTAAACATCGTAAAGATCCTTCTGTTGGTGAACTAGTGGTTTGCCCTGCATTCGCGGAAGGCAGCACGAAGAGTGGTCTTAGTCTCCGCCGAGAAGAAGTCGGCGTGCTGCGCGTGGGTGTCGGGGGTCAGATCGCAGATTTTCCTGAAAGCGCAGTCCAGGTCTTCACATTCCAGTTCCCTCTTGACCTCCTCGAACTTTCCGCGAGTCTCCTCGCTCACGTGGGTCTTCAGGCATTCCACAACCGCGTGCCTGGATTCGGCTGGGAGGCTGCAGAAGCCGTCCTGGGCATAGGCAAAGCCGACGACGGCGAAGAAGGTGAGAGCGAGGACAGC…
10	193	Leclercia adecarboxylata strain Z96-1 chromosome, complete genome	2	10								CP040889.1		0.7833		TGGTCGCGGCCGAGGTACAACAGACTCAATGTGACGCCGCGCTTGGTGGTGCACGTGTGTCGCCCCCTGCTGCCCCGAAGATCGTGCAGCCACCGGCACCCAGGACGTTACACCGTCGCGAGCGCCGGCGTCTGAGCAAACAACAGCTGCGCTGTCGACAGCGGAAGCCAGCCGCGATTAGTGCGGCATCCTGTGATAGAAAAACACGTACCTGCCCGGGCGGCCGCTCGA
11	616	Uncharacterized protein		11	92											GGTCGCGGCCGAGGTACAAAAGGCGCTCTCCGAGACTGACTCTAGAAAGTCCCGTTTTATTGGTTTCGAAAACGTTCTAAAAGCGAGTATTCGGCAAATTTTCGTCCACGTTCTCCGTCGTGGGATCGCTGAATTGGTTGGGTAGTAGCGATTGAGGGGGACGCGTACGTTACCTGCCAGCACAGTCCCAGAGCTGTAGCCAAAAGCGCCGGACTTCATCTTCCCTTGTTGGCCGCAATTTTTTGTACTTGTCGCCACCCAGTTACCGACGTATTTGGGGTTGGGGGCTCTCTCTCTCTCCCTCTCTGTTCTCGGTGTGATTGGGTGCGTTGAGGTTGGAGAGACGTTGGTGCGATGGTTTAATGGCTCCCAGCGTGCCTTGGATTAAATTCTCGACCC…
92	590	Uncharacterized protein		11	11											CGTGGTCGCGGCCGAGGTACAAAAGGCGCTCTCCGAGACTGACTCTAGAAAGTCCCGTTTTATTGGTTTCGAAAACGTTCTAAAAGCGAGTATTCGGCAAATTTTCGTCCACGTTCTCCGTCGTGGGATCGCTGAATTGGTTGGGTAGTAGCGATTGAGGGGGACGCGTACGTTACCTGCCAGCACAGTCCCAGAGCTGTAGCCAAAAGCGCCGGACTTCATCTTCCCTTGTTGGCCGCAATTTTTTGTACTTGTCGCCACCCAGTTACCGACGTATTTGGGGTTGGGGGCTCTCTCTCTCTCCCTCTCTGTTCTCGGTGTGATTGGGTGCGTTGAGGTTGGAGAGACGTTGGTGCGATGGTTTAATGGCTCCCAGCGTGCCTTGGATTAAATTCTCGA…
12	116	Trypanosoma vivax Y486 annotated genomic contig, chromosome 3	2	12								HE573019.1		0.8649		GGTCGCGGCCGAGGTACTTGCACGAACTGGTGCAAACGCACTTGAGGTCTACAAACTTGCATGCGCGCTCCATGGTCGCTGATGTAATGAGCGGAGTTCCAATATCAATTGCACGTGGCGTAGCGGAAAACACCTGCCCGGGCGGCCGCTCGA
13	255	Neospora caninum Liverpool uncharacterized protein (NCLIV_067745), partial mRNA	2	13								XM_003886326.1		0.7658		GCGGCCGCCCGGGCAGGTGGAAAAGTTCAAGGCGGCAGCAGGGCCCGCGCTCGTTACGCGCCAATAATTATTGTGCGCAAATTCCGCGCCTTTACGTAGTATTTCTTTCTTTTCTTCATTGGTCAACTTCCTCAGCCTGTAAAATGCTGTTGATGTACTACTTAGACGACGAGGGCAAGCGAGTGTACACGTTAAAGAACGTTTCGCCGGACGGGAAGCCGACAGTCTCGGCTCATCCGTCGCGCTTCTCGCCTGACGACCAGTACTCAAAGTACCTCGGCCGCGACCACGCT
238	308	Amblyomma variegatum hypothetical conserved protein 57 mRNA, partial cds	1	145		3.24675	3.24675	0.0190519				BK007256.1	308	0.7663		CTCCGGCCGCCATGGCGGCCGCGGGAATTCGATTTCGAGCGGCCGCCCGGGCAGGTACGGCCACGCACTTTCCGTTCAGGCACTCGCCTTGAAAGATTTTCTTTGTCTGGCAAGGAGTTCCGTTGTCTTCTGCTTCAAACCGGATCGGATATCCGGCGCATAGGTACTTGCATGGGTTCCTCATGCGTGCAAAAATAAGAAATCCATAGTTCGTAGCTTCCGGACACTTTGGTACGACCAGTGCTGGTGAGGCCGATCCAACTGGAACGGCCATCACCTGCACCGCCACACTGAGGACGACGGCGCAGACACACACGACACCAGTCACCACGTTCATCTTTTCGCTTGGTGGTATTCCTTCGAGACCTCGGCCGCGACCAC
287	331	Amblyomma variegatum acyl-CoA-binding protein mRNA, complete cds	1	183		3.02115	3.02115	0.0177281	Molecular Function	binding	0000062	BK007670.1	331	0.8664	heterocyclic compound binding/ion binding	CGAGCGGCCGCCCGGGCAGGTGGACGGAGCCGGTTTGCATTTGCGTTGGTCTTTTCCGTGAGTGTATTCTCTCTCTTGGATTACCAGAAATCCAGCATGGCTCTTGACGAGAGGTTCAACAAGGCCGCCGAGGATGTGAAGAACCTGAAGGAGCGGCCGTCTGACGAAGAGCTCCTCGAATTGTACGCCCTGTACAAGCAGGGTTCCATCGGCGACTGCAACATCAGTCAGCCCGGCATGTTCGACCCGAAGGGACGCGCCAAGTGGGCCTTCTGGAACAAGAAGAAAGGAATTGGCCAGGACGACGCCAAGGAGCAGTATGTGGGCTACGCTAAGCAGCTCATCGAGAAGTACCTCGGCCGCGACCA
100	642	Ixodes scapularis spectrin alpha chain (LOC8051692), transcript variant X2, mRNA	1	5	5,80			0	Biological Process	biological regulation	0065007	XM_029986215.1		0.8474		CGTGGTCGCGGCCGAGGTACCGGTTGACCAGGATCAGCTGCTCCTCCAGCAGAGCCCCCAGGTCCTCGATGCGCTTCAGGTCTCCCCGCTTGGCCCGCACTTCGGCCGCCTTGCGCTTGGTGGCCTCCAGCTGCGCCTCGAGAGAGCCCGAACCCTCCATCATTGAAGATCCGTCCAGCAGCCACATCCTCGTGTCGGTCAGCCACTGGTGCAAGGCGTTAGCATGCTTGGCAAACTCTCTGCGAAGATGGTCGTTGTCCTCTTGCCGCTGGGCCTCCTTGGTGAGCTCAATATCACGTTCCTTGATGATCTTTTGCAGGTTACGCCAGGTGTCCTCCAGCGCCTCCATGGTGAACCAGGTGTAAGGGTTGGGGCCGACGTTGAAACTCTTGATCTGCC…
210	357	scaffold Ixodes scapularis assembly	1	131		2.80112	2.80112	0.016437				PKSA02000376.1	357	E=6e-04, 86/125 (69%)		GCTCCCGGCCGCCATGGCGGCCGCGGGATTCGATTAGCGTGGTCGCGGCCGAGGTATCGTCTCGTGCGCACGCCAGGGAGCAAGAGGGAGAACTTCGACGATGTTGTGGCTCATTCTGGCGACGGTGGCGTTGTTGGCACAGGCGCAGACTCCGGGGCCGTCGCTGCCGCGATGCCCGGACTCCGTGTGCGCCCAGGACCCGCACTGCATTTACGTCAGGGGTCTGGCAACGTGCTGGGACGTTGCAAACACCACCTCCGGAGCCTGCAAGTGTTGCCAGAACTGCATCAATAACGAACAATTTCTAAGCGAGGAGTGCGCGCGCCAGCTGCTTGCGTGTGTGCCGCGGCGGTGTCCGCAGGTGAGGTGCGCGTACCTGCCCGGGCGGCCGC
18	302	Mesocricetus auratus ribosomal protein L19 (Rpl19), mRNA	3	16								XM_021230570.1		0.7844		GCATCCTTTATAACGACATAAAATGCTCAGTCATTCTGGCATTGGCAGAATTCTTCCGCTTGCTTCCTGGATGTGTATGCCCTTCCTATTGGCGGAATTGTTTTTCCGCCTGCGGACCCGGGAATGTACTGGCGGGGAATTCCGAATGATCAGCCCATCTTTATGCCGCTTTCGTATTTGCTGACAGGAATTGGGATTGACTATTTGATTGCCCTCATTGGGGTCCAGGAATACCTTCTTTTTACCACAGGGGAGGACTTTACAGGGCCCCCTCCTCTGAATCCTGAGGATAGCCCTCCCCC
19	844	Uncultured bacterium partial 16S rRNA gene, clone hea_lac_so3_b01	4	17								LT605814.1		0.9562		GCGTGGTCGCGGCCGAGGTTTTTTTTTTTTTTTTTTTAGTGGAACCATGAACACATTTATTCAGACATTAAACATCGTAAAGATCCTTCTGTTGGTGAACTAGTGGTTTGCCCTGCATTCGCGGAAGGCAGCACGAAGAGTGGTCTTAGTCTCCGCCGAGAAGAAGTCGGCGTGCTGCGCGTGGGTGTCGGGGGTCAGATCGCAGATTTTCCTGAAAGCGCAGTCCAGGTCTTCACATTCCAGTTCCCTCTTGACCTCCTCGAACTTTCCGCGAGTCTCCTCGCTCACGTGGGTCTTCAGGCATTCCACAACCGCGTGCCTGGATTCGGCTGGGAGGCTGCAGAAGCCGTCCTGGGCATAGGCAAAGCCGACGACGGCGAAGAAGGTGAGAGCGAGGAC…
268	363	Rhipicephalus microplus strain Deutsch Ctg35734, whole genome shotgun sequence	1	168		2.75482	2.75482	0.0161653				ADMZ02103808.1	363	1e-05 8%		GGTCGCGGCCGAGGTGTCTGCCTGACCATTGGGCTGCAGACGGCGCGCGTCTCGTAAGAGTGGTGCAGCTCTCGGGAACTAGGGCAAGTTTTGCGAAGAGGCTGCAAGACGTACTCCTGGGAAACTGCATTGTCAAGTTCCCTTGAGAACATCTCGGGATAACCTGCACCATGTTCAGCAACGTCGTCTTACTCAGCGTCGTCGCCGTGGCTGCCACCAGGGCCGCGGCCACGGTCACTGCGCTCAGCGTGCGCCCATCCATCGAGCAGGCTGAACAGCGGGCCCGGGAGCTGACGCAGATACTGGCCGATCTGAAATCTGCCATTCTACCACGGCACTGCACCGATCTCCTTGGCGCCGGGCAGAGGACGAGTGGAG
220	219	Ixodes pacificus clone A08_IPS_P16 putative secreted salivary peptide mRNA, complete cds	1	134		2.66667	2.66667	0.015648				AY674168.1	375	0.7414	salivary	CCTCCGGCCGCCATGGCGGCCGCGGGAATTCGATTTCGAGCGGCCGCCCGGGCAGGTGCACACTTCCCGCCGCCGCTGCAGCATGGCAGGCTACCGCTTTCTCCTACCGCTCGCCTTGATGGCGCTAATGTTCGCCTGGACCGTAGCCATATGTCCTTCGATCCGCGGCCAGGTCAGTGACTGCGAGTTCAGTCAATGCACGCAGGAAGAGTGCGCACGGCAGGGCCTCGAGTGCTGTCGGAAGCCTTGCGGTGGAACCTGGTGCGTCAAAGGCGTACCTCGGCCGCGACCA
15	387	Haemaphysalis longicornis mRNA for cathepsin L-like tick cysteine proteinase B, complete cds	1	14	31	0.879507	3.51803	0.0206438	Molecular Function/Biological process	catalytic activity/multicellular organismal process/metabolic process	0003824/0032501/ 0008152	AB020491.1	1137	0.9587	hydrolase activity	GCGGCCGCCCGGGCAGGTACGCCAACAATGAAGTCTCGTACAAGCTCGCCATGAACGAGTTTGGAGACTTGTTGCACCACGAGTTTGTGAGCACCCGCAACGGCTTCAAGCGCAACTACCGGGACCACCCACGTGAGGGCAGCACCTACATCGAGCCTGAAGGGCTGGAGGACGAGCACCTGCCCAAGACCATGGACTGGCGCAAGAAGGGGGCAGTCACGGCCGTCAAGAACCAGGGGCAGTGCGGATCCTGCTGGGCCTTCAGCACTACGGGTTCCCTGGAGGGCCAGCACATGCGCAAGACGGGTAAGCTGGTATCGCTGAGCGAGCAGAACCTGGTGGACTGCTCGGAATCCTTCGGCAACAATGGCTGCGAGGGTGGCCTCATGGACAACGCCT…
23	545	Uncharacterized protein		20												TGGTCGCGGCCGAGGTACAGTTTCTTGCCCAAATCCGTCAGATGCGCAGCATCATCGTAAGGCATAAGCACGCAACAAAGATCTACCAGCAATGCTTTCAACAGCTGGAAATGCGAAATTCATTGAACAGTTGGACTTGTGACAGCGCAGAAGGAATTCATCTTAACAACAATAATAGTAATAACCTAAAGAAAAAAGAGAATAAACCAGAGCTATTTTTTAACAGCTTAATGCTTTAACTTTACGCTCTTCTCAGCTTAAGAAGACAACACAAAAGCCCTAGCGACTGCAAAGCAAGAGGGGAAAAAAGCGTTTAATTATGGTTCAACTATTTTTAACAGCTGAATGCGTTACGTTTACTACACCTTGTGAGTGCCTCAAGACAACGCAGGAGCATTA…
24	464	Uncharacterized protein		21												GGTCGCGGCCGAGGTACTACAGAGAGAGCACAGCACCACACGCCACAAGATTCTGGTTGCGGTAGATCATTTGCTCAGGCGGCACACAGTTCACTCTTATATACAATAGAAAAGGGATTTAGGTTCTTGGTCCCTCAAACGTTCATTTTGCTTTCTCACCACGTTTTGGAGCACAGCTCTAATGCCTCGTACCCCACTTCCCCGTGCAGTAGTGTCAGCACTTACAAAAACACCCACCCGTACACTTTTGTGCCACATGTGACATGAAGCCTTCTTCGACTCTTCCCTTCCTGAAGCCCACTGGACACCTACTTTTTTTCTCTCATAACGGCTTCTGCAGTATTTTGTGTACGGAATGTTCTTGTGACATTCGAACTTCGGAATCTGCCGCTGTTAAGT…
25	591	Uncharacterized protein		22												GCGGCCGCCCGGGCAGGTACTGTTGGGACTGTGTGTTGCACACGTTTGTATCCTTCTGCCCCGCCACGTCATTCGAGTACGAATCCATTCTATTGTATTTGCGTAAACTTTGCTTTGGGTATTGTGAGTAGCGCACTAACAACTTTACGTAGCCAAACCTTTCGTAGAACTGGCTCAGTATTTGGCTTGTTTTGGGTGTGAAGTAGGAAGAGTTTTGCATTATGACCTGAATGCGTGACCACGTGAGGCGTGTTTGATGCGTGTATGGTCTTTCCCGGGTTTCGCGCATTCTACAGGGTGGAAATGTGTATGTGCAAGACTACAGTATAAACATCTCTTCACGCTCGAGTTGTTATTTCACGGTTGTGTATGGCGATGGTAGCCAGAGTGTGCTACTGA…
31	683	Haemaphysalis longicornis mRNA for cathepsin L-like tick cysteine proteinase B, complete cds	1	14	15			0	Molecular Function/Biological process	catalytic activity/multicellular organismal process/metabolic process	0003824/0032501/ 0008152	AB020491.1		0.9684	hydrolase activity	GGTCGCGGCCGAGGTCTTTTTTTTTTTTTTTTTTTTTTTGTACAAAACAATGTTTATTGGTATAAAAGTAAAATTGAAACGAAATGCACTGTGACGCTAAAAGAATGCAGCTGCACGCAGATGAACGCAGCTAGACAAGCGGATAGCTTGCACTGCTGGCAATTCCGCACTGATTGTCCTGGTTCCTGGTCATGTAGATGTAGCCCTCATCTCCCCAGGTGGTTCCCCAACTGTTCTTAACGAGCCAGTAGTCCTTGCCGTCCTTGGTGCCGTAGCCGACCACAAGTACACCGTGGTCAAGCTGCTCGCTGCTGCATTCGGGCTCATCGTAAATGCCTTCAGAGTAGAACTGGAATGACTCGTGGCTGGCATCGATGGCGACCGAGACGGGCCCCACAG…
16	290	FD482843 C4C2.T7PRO subolesin dsRNA and saline injected Ixodes scapularis SSH Library Ixodes scapularis cDNA clone C4C2 similar to A0ST23|A0ST23_ZINOF Putative reverse transcriptase - Zingiber, mRNA sequence.	1	15	182	0.271444	0.542888	0.00318567	Molecular Function	catalytic activity		FD482843.1	3684		catalytic activity, acting on RNA	GCGGCCGCCCGGCAGCGGCTCTTCCTCAGCACGGCATCCCGGCGCGCAATTCAAAGCGGGGCAGGGCGTGCAGTCGCACACTGGGCAGTTGTTGGGGCCCGTGTTCGTGAGCCGGCAGCTGCGATCAGCGCACACGGGCTGCGCACATGGCGCTGACGTTGTCGCTGACGATGATGCAGGTTCGGCTGCTCGAACACCTGCCACCAACGTGAACAGTATCGCAACGGTAAGCGCGCCGAGCGAGATGTGATGCCTTCGAAGATCCATGATGGTTGCGAGGTTAGGCTGCAGACCTTCCTCTGACGCGGACACCTCGGCCGCGACCACGC
3	229	Amblyomma variegatum salivary selenoprotein precursor, mRNA, complete cds	1	3		2.13675	2.13675	0.0125385	Molecular Function	catalytic activity	0033743	BK007796.1	468	0.8038	oxidoreductase activity	CGGCCGCCCGGGCAGGTCAACGCTGTCTGAAAAAAATGGCTCTGGTCTACGTGTTACCTCAGCTCTTGTTAGCACCGCTAATTGCATCAGCGTTGGACTTAACCGGCGGCCTTTCAGCGGAGGACTGCCTCGCGCGCGGATTCAGGAAGCCCGACCTGATATGCTCCTCCTGTAGAAGTTTGTCGAACTTCGACCTTGACTTCTTAAAAGAGGACTGCAGCAAATGCTGCGTCCAAACCGAGGAGC
189	397	Dermacentor variabilis 40S ribosomal protein S23 mRNA, complete cds	1	122		1.97628	1.97628	0.0115968	Molecular Function	structural molecular activity	0003735	AY245451.1	506	0.9018		GAGCGGCCGCCCGGGCAGGTACAGGGCCAGCAGGGACACGTTGGCCACCTTGACGACCTTGAAGCGGACACCGGGGATGTCGCCCACGGCGTGGCCCTTACGGCCAAAGCCCGCCACCAGGACCTCGTCGTTCTCCTCGATGTAGTTGAGGCAACCGTCCCGGGGCACGAAGGCGGTGATCTTCTTGCCGTTCTTGATCAGCTGCACTCGGACGCACTTGCGGATGGCAGAGTTGGGCTGCTTGGCCTCAACACCCACTTTTTCCAACACGATTCCCTTGGCGTGCGAGGCGCCTCCGAAGGGGTTAGCCTTCCAGCGCGTGCCCAAGTGAGCCTTCTTGTAGTCCTTGTCGTGCCACCGCTGGTCGCGGCGGTGGCTTCTGTGCTTGCGCGCAGTCCG…
261	261	Plutella xylostella chemosensory protein CSP5 mRNA, complete cds	1	161		1.92678	1.92678	0.0113063	Biological Process	response to stimulus	0042221	EF202830.1	519	0.8929		CGGCCGCCCGGGCAGGTTTTTTTTTTTTTTTTTTTTTTTTTTGGCAGTCTAAATGATTTATTTTCATCACATTCTCAGTAAAATCACGACAACAGCCCATCAGGCACATTCACCATTTCTAAACGTACAATAACCGCCTGCTGTGTCAGGGGACATATAGGACAAATGGGCCTTTTTTTCCTCCCTCTTTTCACCAAGAAGTGTAAATACGAGGGGTTATTGTTCTCACAAACGTGCCCGCTTGCCAGCGAGCCAGGAACTTGGAACACTTATATGGTACCTCGGCCGCGACCACGC
32	251	Uncharacterized protein		26												TGGTCGCGGCCGAGGTACGCCAGTGATTACAAGAGCCGACTGTCAATGCCTTGTAACGCTTAGCATGCTTAAGTAATTCAGGCTGGACACGTATGTGCTGATGGGCAAAACATTGGAAGCCTCGGGCCTCAGTTTGGTGTATCGTGCCTTCTGTGAAGCTTTCCACTGTTTACGGGCACATCGCTCGCAGGCCCATTACACTGGTTTGCAACACGGTTTGATGTTCCAGTCCTGCTAAATGCTGCCCCCTGCAGACTATAGCAAGCGACCTGCCCGGGCGGCCGCTCGAA
33	444	Cricetulus griseus hemoglobin subunit alpha (LOC113836650), mRNA	3	27	163, 280							XM_027425151.1		0.9212		GCGGCCGCCCGGGCAGGTGACAGACTCAGGAAGGAATCACCATGGTGCTCTCTGCGAAGGACAAGACCAACATCTCCGAGGCCTGGGGCAAGATTGGTGGCCACGCCGGTGAATATGGCGCGGAGGCCCTAGAGAGGATGTTCTTTGTCTACCCCACCACCAAGACCTACTTCCCTCACTTTGATGTGAGCCACGGCTCTGCCCAGGTCAAGGGCCACGGCAAGAAGGTCGCAGACGCCCTGACCAATGCCGTTGGCCACCTCGATGACCTGCCCGGTGCCCTGTCCGCTCTGAGCGACCTGCACGCCCACAAGCTGCGTGTGGACCCTGTCAACTTCAAGCTCCTGAGCCACTGCCTGCTGGTGACCCTGGCCAACCACCACCCCGCCGACTTCACCC…
163	444	Cricetulus griseus hemoglobin subunit alpha (LOC113836650), mRNA	3	27	33, 280							XM_027425151.1		0.9212		GCCGCCCGGGCAGGTACTTGGAGGTCAGCACGGTGCTCACGGACGCAAAGAATTTGTCCAGAGAGGCGTGCACAGCGGGGGTGAAGTCGGCGGGGTGGTGGTTGGCCAGGGTCACCAGCAGGCAGTGGCTCAGGAGCTTGAAGTTGACAGGGTCCACACGCAGCTTGTGGGCGTGCAGGTCGCTCAGAGCGGACAGGGCACCGGGCAGGTCATCGAGGTGGCCAACGGCATTGGTCAGGGCGTCTGCGACCTTCTTGCCGTGGCCCTTGACCTGGGCAGAGCCGTGGCTCACATCAAAGTGAGGGAAGTAGGTCTTGGTGGTGGGGTAGACAAAGAACATCCTCTCTAGGGCCTCCGCGCCATATTCACCGGCGTGGCCACCAATCTTGCCCCAGGCCT…
280	444	Cricetulus griseus hemoglobin subunit alpha (LOC113836650), mRNA	3	27	33, 163							XM_27425151.1		0.9212		CGGCCGCCCGGGCAGGTACTTGGAGGTCAGCACGGTGCTCACGGACGCAAAGAATTTGTCCAGAGAGGCGTGCACAGCGGGGGTGAAGTCGGCGGGGTGGTGGTTGGCCAGGGTCACCAGCAGGCAGTGGCTCAGGAGCTTGAAGTTGACAGGGTCCACACGCAGCTTGTGGGCGTGCAGGTCGCTCAGAGCGGACAGGGCACCGGGCAGGTCATCGAGGTGGCCAACGGCATTGGTCAGGGCGTCTGCGACCTTCTTGCCGTGGCCCTTGACCTGGGCAGAGCCGTGGCTCACATCAAAGTGAGGGAAGTAGGTCTTGGTGGTGGGGTAGACAAAGAACATCCTCTCTAGGGCCTCCGCGCCATATTCACCGGCGTGGCCACCAATCTTGCCCCAGGC…
34	324	Uncharacterized protein		28												GCGGCCGCCCGGGCAGGTCGGACTTGTGCCAGGTGTGCCGCCGTTCTGCGGTTGCTCGGTTGCGCTAAACGTTTCGATCATCGTGCAAGGTCCGCTTCTGCTCGTTCCCTTTACCCGGGCGTAAGTCGTGCTTGGGGACGTCGCCGGCCGCCGTGGAACGACCGGCAGCATCATGACGCTCATGGAGTTCGTCGGATGCGCTCTGATCGGATTCGGCCCGGCCATTTCTATGTTTGCAGTCACCATCGCCAAGGACCCCATCCGCATAATAATTCTCATCACAGCGGCGTTCTTCTGGCTGCTGTCGCTGCTGCTGTCATCGATAGTGTGGTTCGCAGTGGTACCTCGGCCGCGACCACGC
35	217	Uncharacterized protein		29												CGGCCGCCCGGGCAGGTACCAAAAATCGGGGAAACCGTGTAAAAAGACGATTAAGGGCTTGTCACGGCTACCAGCCGACACGTAGTGAAGCGTGACGTCACCAAGCGTCACGAACTCGTGTGTGCCAAGCTCCGGATCCCTAAGGCACTCGGGCTCTTCAGTGCGGAGCTTGGGTTGCAGGAAGTCTTTCCCTTTGAGCAAGACTTGAATAGCGATGCCTGCTAAAAGCAGAGTACCTCGGCCGCGACCACGC
36	184	Uncharacterized protein		30												CGGCCGCCCGGGCAGGTACCTTTGGGATTTCTGAGAACTCTTAAAATTGAACACCACCTACCCGAGCCACAGAGCACTGGCTAGCATTCCAGCCAGGGCATAGGGTTTACGAGTTCACAGTTTGTGATGCTAATGATAGCAACAGTCTGAGGCCTACACTGCTTTTCGTTTTCATTTGCTACTTTTACAAGGGGTTAATGTACCTCGGCCGCGACCACGCT
28	201	Amblyomma variegatum microtubule-binding protein mRNA, complete cds	1	24		1.91571	1.91571	0.0112414	Molecular Function	binding	0008017	BK007633.1	522	0.8232	protein binding	GCGGCCGCCCGGGCAGGTACAAGTTGGTGGATGACTGCCTATTCGAAGTAGAATGCCAGCACGTGACCCGCAAGCACGGCGAGATTCAGCTCGATGGCGCCAACCCGTCGGCTGAAGAGGTCGATGAGGGCACGGACGAGGCTGTGGAGAGCGGCCTGGACCTGGTGCTGAACATGCGCCTGGTGGAGACTGGCTTCGGCAAGTCAGAGTACAAGACGTACCTCGGCCGCGACCACGCT
374	120	Ixodes scapularis 60S ribosomal protein L22 (LOC8037696), mRNA	1	245		1.82815	1.82815	0.0107276	Molecular Function	structural molecular activity	0003735	XM_002412399.2	547	0.8655		GGTCGCGGCCGAGGTACAACGGCAAGACCAACAACCTGTCGAACTTGATCATCGTCGACAAGGACAAGAGCAAGGTCTTCGTCACCGCCGAGGTCCCTTTCTCCAAGAGGTACCTGAAGTACCTGACGAAGAAGTACCTGCCCGGGCGGCCGCTCGAA
42	476	Uncharacterized protein		33												GCGGCCGCCCGGGCAGGTACCTTCCACGGCTGCAATGCTTTCCTGTCGGCACGTGCTCTGTCAGCCTTGCTACGACCGGACCATTGCAAGCGACGGTCGCTGTTGTCTGGACGGAGTCGCCATCGAGTGCGACGACGTGGTGTGGTCGACCTTCACCACGGAGAGCCTCCTTCGCCGAAAGATTCACTGCTGGAATGCACCTGCCGGCTGCAGCACTTCGGGTCCGGCGCAAGAGATTCTAGACCACTTCAGCAGAGAGTGCAAATACCACGCCGTCACATGCTGGCGCTGTGAGAGCAGCGTCACTCACAGGGACATCGTCGGGCATATTTCCTCTGGCTCTTGTACAAAGCCAGGCACAGACGAACGCACTACACCGCAACATGATGACCCAAAAGT…
44	501	Uncharacterized protein		34												GCGGCCGCCCGGGCAGGTACACTGATTTTTTTCCCCCACGTCCTAACTCTTTCAGCTGACCCGCCTACCGTGTAGACCTGCTTTCAATACGACCGAGTTCATTCGAAAGCACGAAATAATGTCAGCTCCGGAGAAGAACGAAAAGAGAAAAATTGTGATCTTTTACAGACCCGATTTTTTCGTCAGTACGTATGTTTTTATACGAACTATAGACGCCTTATTTATTGAAAACACGATCGAACCCTCCTCTGTCGAGACCGGGCCGCCCTGTCCCGAAGCATTTCCGAACCGCTCCCCGCGGCGCGGTTGTCCGCACTCTAGCGTGAAAGGGGTGTTGTCCGCACTCTGCAGCATGAAGGAATGCAATGCGAGCCGTTAGGCTTTTGAGCTACTGATACC…
45	599	Uncharacterized protein		35												GGGTCCCGGCCGAGGTACACCTCTTGGTCATTTGTGCCCGATGCTCCTTCGAGAGTGGAAACTTAACTCCGGCCTTCTGAACTTATGGCTCATGTTACACCAGCGATGCTGCCCAGAGACAACAACGGCTACCTTTATTCATGGAGCATCGACTCTTTTATCGGTCCGACTAATGGCCCAGCGTATCATGCCAGCTCCTACTATTCCCATATCACGTGAGACAAGGCGAGGTCTTGGCCATCAACCATGGGGGCCCACAATCTGCATTGCCGCTGACCTACAGTATCCCAGCAGAGGGAAAAAAAATGGCGGGCACGCGTTGATGATCGAGCCCCAATCAAACCTGAACCTGACCTGGCCAGTCAGGACATCGCCTGAAGAAACGTTTATCTTTTTGGG…
296	564	Rhipicephalus microplus strain Deutsch Ctg90230, whole genome shotgun sequence	1	191		1.77305	1.77305	0.0104042				ADMZ02164355.1	564	8e-23 71%		ACGAATGCATGCTCCGGCCGCCATGGCGGCCGCGGGAATTCGATTTCGAGCGGCCGCCCGGGCAGGTACTCAAGCAACCCAGAAAAGTTCAACGTCATCGTTTCGGCACGTCTTCCCTACGAGAAGAGGGTATCTCTTCGAAGCGAGAACAAACTTGGACCCTATGGCTTCGAGTCTCTTCTCCACATTCAGCTTCCAATCCGTAACTACGAGCGCATCAACCTCGAAGTTTCTCACACAGCGAACAACCGCAACGCAAAAACCACTGGTCTCTTCATTATTGGCCCCCAGAAGTTCACCTTGGATGCCAGTGGCGACTACGTTTTCGCTCGGGACAACCACGAGATCAAGGGAACCATGGTGATTACAACTCCGATCCGGGATTACCAGAGGATCAAC…
253	297	Amblyomma variegatum putative cargo transport protein EMP24 mRNA, partial cds	1	156		1.75439	1.75439	0.0102947	Biological Process	localization	0046907	BK007239.1	570	0.8915		CCGCCCGGGCAGGTACCGCTACTGCTTCAGCAATGCCATGTCTACAATGACGCCAAAGATTGTCATGTTCTCCATGGACATTGGCGATGCCCCTACCAAGACACAAGAGGGAGAAGAAGTGCACGAGAACAAGCTGGAAGAGATGATCAAGGAGCTGTCCTCTTCCATGACTGCCGTGAAGCACGAACAGGAGTACATGATGGTCAGGGACCGCATCCACCGATCCATCAACGACAGCACCAACTCGAGAGTTGTGATGTGGGCCTTCTTCGAAGCCATCGTGCTCATCGCCATGACCTTGGGCCAAGTGTACCTCGGCCGCGACCACGC
182	255	FD482843 C4C2.T7PRO subolesin dsRNA and saline injected Ixodes scapularis SSH Library Ixodes scapularis cDNA clone C4C2 similar to A0ST23|A0ST23_ZINOF Putative reverse transcriptase - Zingiber, mRNA sequence.	1	15	16			0	Molecular Function	catalytic activity	0003964	FD482843.1		0.95	catalytic activity, acting on RNA	CAGCTTCCGGCCGCCATGGCGGCCGCGGGAATTCGATTTCGAGCGGCCGCCCGGGCAGCGGCTCTTCCTCAGCACGGCATCCCGGCGCGCAATTCAAAGCGGGGCAGGGCGTGCAGTCGCACACTGGGCAGTTGTTGGGGCCCGTGTTCGTGAGCCGGCAGCTGCGATCAGCGCACACGGGCTGCGCACATGGCGCTGACGTTGTCGCTGACGATGATGCAGGTTCGGCTGCTCGAACACCTGCCACCAACGTGAACAGTATCGCAACGGTAAGCGCGCCGAGCGAGATGTGATGCCTTCGAAGATCCATGATGGTTGCGAGGTTAGGCTGCAGACCTTCCTCTGACGCGGACCTTGGAGAAAGACTGGCCGCGTCCCAAAGACGCGCGCTTGACTCGA…
276	385	Ixodes scapularis ubiquitin-like protein FUBI (LOC8023453), mRNA	1	173		1.74825	1.74825	0.0102587	Biological Process	cellular process/response to stimulus/immune system process	0051726/ 0006950/ 0019731	XM_029991895.1	572	0.726	tumor suppressor	GGTCGCGGCCGAGGTCAAGCTTTTTTTTTTTTTTTTTTTTTTTTTTTTTGGTGAGAAAGCCTCTTTTTTTAATGAGCCATGTTAGCGATGGGCGGTCCTCTCTTAAGAAGCCTGGTTGGCGTTGGGTCCCCTCCTGCGTCCGAAGGTGGCCACTGCGCTGACAAGGGCACCCTCAGCCAAGCAGGCGGACAGGACGTCCTCATCGTTCAGCGGCTTGCCCCCATCACAGTATAGCCGCTGGTTCTCGGGAGCAATGCCCTCAGCGGTGTGGAGGTAGTCCTTGAGGAAGGCAACGGTCTCGTCGCCGGTCACCTCAACGGCATGGCTCTCCTGACACTGGATAACAATCTTCATGTTCAGCTGTTTTCTGGGAATCGCAACGAAAATTCACAGATCGCC…
355	248	Ixodes scapularis 60S ribosomal protein L26 (LOC8026377), mRNA	1	234		1.73611	1.73611	0.0101875	Molecular Function	structural molecular activity	0003735	XM_029980290.1	576	0.8496		AGCGTGGTCGCGGCCGAGGTGAGGCAATAGCCTTAAAAGGACCACATGGCGAAGCTCAACCGTTTGGTGTCATCTTCCCGGAGGAAGAACAGGAAGAGGCACTTCAATGCCCCATCACACATTCGACGAAAGATCATGAGCTCGCCCCTTTCCAAGGATCTTCGCCAAAAGTACAACGTCCGCAGCATGCCCATCAGAAAGGACGATGAAGTTCAGGTTGTGCGGGGCCACCACAAGAGCCAGCAGGTGGGCAAGGTAGTGCAGGTGTACCTGCCCGGGCGGCCGCTCGA
199	579	Ixodes-scapularis uncharacterized protein	1	127		1.72712	1.72712	0.0101347				ABJB010417050	579	0.99		CTCCGGCCGCCATGGCGGCCGCGGGAATTCGATTAGCGTGGTCGCGGCCGCGACCGCGCTAATCACTAGTGAATTCGCGGCCGCCTGCAGGTCGACCATATGGGAGAGCTCCCAACGCGTTGGATGCATAGCTTGAGTATTCTATAGTGTCACCTAAATAGCTTGGCGTAATCATGGTCATAGCTGTTTCCTGTGTGAAATTGTTATCCGCTCACAATTCCACACAACATACGAGCCGGAAGCATAAAGTGTAAAGCCTGGGGTGCCTAATGAGTGAGCTAACTCACATTAATTGCGTTGCGCTCACTGCCCGCTTTCCAGTCGGGAAACCTGTCGTGCCAGCTGCATTAATGAATCGGCCAACGCGCGGGGAGAGGCGGTTTGCGTATTGGGCGCTCT…
48	450	Uncharacterized protein		38												GGTCGCGGCCGAGGTCAACGACCTAAGGGGCGTTTTGCTCCCCACGATTGCCGCAACTTTGAACTTGTCGTGCTACCGCTCAGCTGGCGTGAATAGCAGCGAGGCAAGCGTCCACAAGCTAATCCATCAAGCTGCACCTTCGTCGCAGTGGACACCGCCGGAAGAAGTGAGCCCAGCGGTTGGCAGTGGAACCGTAGGTCTGCGTTGGGGGACACATTGCACGCTCGGTGTTCGCCTCCACTCCACACACATTTCCGCAACATCCGTCAGACCACCGCAGGACCAAAAATCAAGCAATGGATTGCTTAGACAGTCTGCGCGCATCCCTCAGAGACGCGACGAAGAATTTCGACACGAACATCTCTGCACCATTGGAGGCCTTTCTTTTAGAGTTGTCTT…
221	236	Ixodes scapularis 40S ribosomal protein S10 (LOC8043970), mRNA	1	135		1.69205	1.69205	0.00992893	Molecular Function	structural molecular activity	0003735	XM_029966145.1	591	0.9065		CGTGGTCGCGGCCGAGGTGTCGCGGAGCTTCCTAACATTTTAAAGATTCAACATGTTGATGCCCAAGAAGAACCGGGTTGCCATCTACGAATACCTCTTTAAGGAGGGTGTTCTGGTGGCCAAGAAGGACTTCCACGCGCCCAAGCACCCCGAGCTGGAGGCGATCCCCAACCTGCAGGTGATCAAGGCCCTGCAGTCGCTCAAGTCGCGTGGCTACGTCAAGGAGCAGTTCGCCTGGCGCCACTACTACTGGTACCTGCCCGGGCGGCCGCT
113	598	Ixodes ricinus transcript sequence assembly	1	81		1.67224	1.67224	0.0098127				GANP01003990	598	0.87		CGAGCGGCCGCCCGGGCAGGTACCGAGAGCGCTCGTGCGACGACGAAGAGAAGACCCGGCCACTCGTCAAGTGATGCGTGACTCTGCAGCAACCCCCCTCGACCAGTGTGCCGCATTTCTGTTTGTCTTGTGTGGTGCAGAGACTTTCCCAAGCAGACCAGAGTGCTCCGTCGGTGTGATCTGTGCTGAAACGCTTGTGTGGCCCTGCTAAGCTGTGGGTATTATTGGTAACGAGATTGGAAAAACTGCCATGAACAGTAGAAAATGGAAAAAAAATTGCTTGTTCTAGACACACTGCTACGTTCGCGAGCTGTAAGAATAAATGAGGCAGGTGGTATTGCCTGCCAGTGGGACCTTCATTCCTGGCAAGCCACTTGTGCAACGATTACTTGGAAGCTT…
51	609	Uncharacterized protein		41												GCGGCCGCCCGGGCAGGTACTTCTGGAAAAGTGCCGTCACAAACTTGGCGATGATGCTTACTTCATGCAGAAGAAGCTTCCTGTTGAAATGGCTCGAGATGTTTTGTTTGCTGTGCCCTCAGTGTGCGTCATCTCTGACTCTGAAGGGAAGTTCAAGGTTATGCCTTGCAGCGACAATAAAGGAGGGAAGTCTGGGTCAGTCCTGCCAGATGACCTCATCCACGGTCTAATGTCAGTGCTTTTTGACTACCCTGAAGGCCTCGACGCTTCGGACCTTCTTCATATGCACGACAGGCGGTTTGGCAAGCATAAATACCTTCTGGATCACTGCCAAAACACCTTTGACTTTGTCCGAAATGTGCTTGTTGCCCTGCCCTGCACTTCTCTGGTGTCGCATGG…
53	144	Uncharacterized protein		42												CGAGCGGCCGCCCGGGCAGGTACTATCCGGGGCAGGCCCTGCACCAGATCAGGAACGCATGGGCTGGTCCGTCATGGGGCAGCAGGGGCCAGGTCAGTCCGGAGGAAGCACTCCGGGGAGCTCCCCTCCGTGGCGGCCACCGGAAGTCCCCGAGCGGTCAGTAATACCTCGGCCGCGACCACGC
54	365	Uncharacterized protein		43												CGGCCGCCCGGGCAGGTCGGGTTGGCGCGGAGATTTCAAGGCCTGGCTAAAGCACCACGCACACTCCGGCTGGACGAGGTTCCCTCGGAAGTCAGGCTGCCCGTGCTCTCCATCTCCAGACAGCGGACTCTCTTCGGCGGGTCCCGGGGATCTACCATCAGGCTACCCGTACGGATCATCACAAAGTTGTTGTTCTCACGTCGTTTCAACGCACTGTCCGACCAGGGGATCGAGGAGCAGAACAATGCAGAAGGCTTGAGCATCACAAGATCCGCGGATGCGGCACTGGTCGTTGTTTTCCACTTTTAGCTTTTTTTTGTTTTCTTCCTACGCATCCCCTCTCTTGTATTATCTGCTTCGCCTGTCCTTCGCTTTTCTTTGTACCTCGGCCGCGACCAC…
281	624	Ixodes scapularis uncharacterized LOC8035501 (LOC8035501), mRNA	1	177		1.60256	1.60256	0.00940384				XM_029978069.1	624	0.7733		TGGTCGCGGCCGAGGTTTTTTTTTTTTTTTTCGCTTTCACTCGCAACCTTTATTAGATAATATGTCACAGTCAAGCATGCCCCTCGATGCTCAATGTCCAGCCAGGTTTCACGAGGCTGCGTGGGTCCTGCAGTGACCGCATGTGCCAACACCAGAACTTAAATTTTCCTAATGCATTGGTTTTACGGGTTCCTCGATCTTTAAGTGGGAGCCTGAAGCTTGCCGAGTCATTGGGTTACGTATTAGATTCGTTTGAGTATTTTATAACATGTAATTTTTCGCGGCGAAGTATCACAAAAATAAATGTACTTATTTGCACAGGCATAGCCAGATAGATAACACTTAATTGCCGTGTTTGATGCACTGTAAGGTGGCGGCTTCTTACACGCTACCCCTGGT…
285	173	Amblyomma variegatum 60S ribosomal protein L5 mRNA, partial cds	1	181		1.58479	1.58479	0.00929952	Molecular Function	structural molecular activity	0003735	BK007299.1	631	0.9538		GCGTGGTCGCGGCCGAGGTACTTGTTCTTGTCCTGGACGACCAGCCTGCGGCGGGCGTAGTAGTCGGTCTTACCCTCTCGCCTTCGCTTGAACTTGACTTGGAACCTCTTGAAGTAGGCCTTGTTTTTCACAACTTTGACGAACCCCATGGCTTTGGGGAAGTTTTGCCGCAAGAGTTACTTGCGGAATCACACCTGCCCGGGCG
93	569	Ixodes scapularis ferric-chelate reductase 1 (LOC8024275), mRNA	1	68		1.5361	1.5361	0.00901382	Molecular Function	catalytic activity	0000293	XM_029987971.1	651	0.7031	oxidoreductase activity	CGAGCGGCCGCCCGGGCAGGTCAGCTACATCGGCTTTCGCCGCGTGGTCGGAACAATCATGGCTCTGCTCGGTTTGCCTCTCCTGGTACTGCTGTCCTTGTCTGCTACCATGGCGTTTCCTGACGGTGCTCCGGAACTGACGTGTAACCCCTTATTCGACATGCGCCCCGTCCACTCTGAGACAAGACCCTTGAACGCCAAGAACTCCCCTTACAGGCTGGTCCAGGACAAGGTAGACTTCGCGCCAAAAGAACGTGTGAAGGTGACCCTGTACACGGTGGGCAAGCCCTTCCGGGGCTTCAAGGTCAAGTCGGTGGACGAGCAGGGCCAGGAAGTGGGCCGCTTCATTCCGGGTGCCGGATACAAGCCTCTGAGCGAATGCGCGGCCGCCACGCATCA…
356	390	Haemaphysalis longicornis B04A11 mRNA for Kunitz-type trypsin inhibitor, complete cds	1	235		1.5361	1.5361	0.00901382	Molecular Function	molecular function regulator	0030414	AB520633.1	651	0.6925	Kunitz-type trypsin inhibitor	CGTGGTCGCGGCCGAGGTGAAGGCGTTCATCTTGCTAGCATTGCTTGGAACGGTAGTCGCATTCGAAATGGTGGCGCCGGAAGCTGATGACACTGTTGTCTCGTCCGCATCCGGTGTTGCTGCTCTGCGCGGTGGAAAACGGCCTTGGAAACCAGCGCTCGGTCGTCCAGGCGGTAACCGGCCTCCCAACCCAGGTCCGTGCAAGGCCGCCTTTCCCCGCTTTTACTGCGATGACGAACGAGGCGACTGTTTTTCCTTCATTTACGGCGGATGCGGTGGAAATGGCAACAACTTCAAGACCCGCCGGGAATGCAGGAGGGCCTGCGGTGGCGGCCGTGGTCGTCCCAACAGGCCTCCTGGCCTTGGCCAGCCACGCAAGCACGCGTAAATGTGGTCCTG…
193	678	Ixodes scapularis uncharacterized LOC8036454 (LOC8036454), transcript variant X6, mRNA	1	124		1.47493	1.47493	0.00865486				XM_029990359.1	678	0.7321		CGTGGTCGCGGCCGAGGTACAGGAAAGGGAGGAGTGGCGCCCCTGAGGACCGGAAGCGGCGGGACTACGACCACGACAGCAGGGACGACTACTACGAGGACCGCAGAGGGGACCGGCGGGAGGAGTTCCGGGACGACTACCGCAAGGGCGAGCGGAGGAGTGAACGCCATTCTGGCCGCTGGGATTCGCTGAGGGGCCATGAGAGTGACGACGAGTGGAGGGAGCGCCGTTCAGACCGTAGGGGAGACCGGTACGCGGGTGGCAGGCACGACTACCGGTACGACGACCGCCACAGCGACCGTTACAGTGACCGAGTGCGACCGTCCAGCCGCGTGTCTCAGGATGGGCGGGGGGACCAGAGACGGCCAGCATCCCGGCACAGTGAGTCGGACAGCTCCT…
209	688	Ixodes scapularis peptidyl-prolyl cis-trans isomerase B (LOC8028154), mRNA	1	130		0.714286	0.714286	0.00419143	Molecular Function	catalytic activity	0003755	XM_002410579.2	1400	0.7941	catalytic activity, acting on a protein	CAAGCTCCCGGCCGCCATGGCGGCCGCGGGAATTCGATTTCGAGCGGCCGCCCGGGCAGGTACTCTCAGCATGGCCAACGCAGGCAAGAACACGAACGGCGCGCAGTTTTTCATCACCACGGTGGCCACCCCCTGGCTGGACGGCCACCACGTGGTCTTTGGCAAGGTGATCGACGGCCTGGACGTGGTGCACAAGGTGGAGAACACCAAGACCACCAACTCGGACGTGCCAGTTGAGCCGGTAGTCATCAAGAAGTCCTCGGTCGAGACCCTGGTGTCCATCTGAGCGACCGCTGCCGCTTGAGGCGCTGCTCAGCTGGAAAGACGTCGCTTTATCTGGAACCAACGTGTCTTCACTGCAAGCAACAGTCGACGCAGCAGAGCTTGCTTCTTCATTTC…
294	588	Amblyomma variegatum secreted PAPA repeat protein mRNA, complete cds	1	189		1.44928	1.44928	0.00850434			0046872	BK007636.1	690	2e-06 72.97%		GCATGCTCCGGCCGCCATGGCGGCCGCGGGAATTCGATTAGCGTGGTCGCGGCCGAGGTACTTGTGCCAGGGCTGGCCTCTTAGGCACGAGAACGAGGTCGATGGAACACCCTGCGAACTCTCTTCATGGCGCCAAGGTTTCTGTTATCTGGGCCATTGTCAGAAGACCTTTCCTGTACCAAAACCTCTGCAAGACGAAGACAACAACGTTGAAGGCAAACAAGGTACATCTGCACGCTTATTGAGATGCCGAAACTACCGGGGCAGGGAAATGGTCGACGGTGCTGTCCGGTCATGCACGTTCGTGTGCAAGAGACGCAAGAATGCGTTCGTAGCCTTGGAAGACAACGGCACTCCATGCTGGGGATGGCAAGGACAACGAGGCTACTGTGATCAAGG…
20	114	Ixodes scapularis translation elongation factor 2 (LOC8043622), mRNA	1	18	39	0.34188	0.683761	0.0040123	Molecular Function	binding	0004686	XM_029974538.0	2925	0.8969	heterocyclic compound binding/ion binding/ protein binding/protein-containing complex binding	CCGCCCGGGCAGGTACTTCGAGCTGGCTGACAAGGACCTGGACACCGCCGTGGACTTGATGGTGATGCAGCGCTCTTGCTCGTCCTTGCGGGTGTCTGTGAATCGCATCTCGCCGGCCTTGGCAGCGGACCTCGGCCGCGACCACGC
271	702	Ixodes scapularis isolate ISNU-L-ISN-83 FUN14 family protein mRNA, complete cds	1	170		1.4245	1.4245	0.00835897				DQ066236.1	702	0.7839	salivary gland transcript	GTCGCGGCCGAGGTCAAACAACGAAAGTATTGCGAAGGCATTGTGCGGGGGCAGCGTGCGATTGTTGTGCTTTGCGCGTGTTGAGCTCGCACAGCTCGTATCCTGACTGACTATCAAACGCCTTTGCCAAACGCGAGGATGAAGCCAAGCTCCAAGGGGGATTCGTGGGCGGTGAACTTCTTCAAGGACGCCACCAAGGCCTCCCCTGCCAAGCAGCTCACCATTGGGGGCGTCTCGGGGTGGTGTGCGGGCTTTGTGTTCACCAAGGCTGGCAAGGTGGCAGCCATGGCCATCGGGGGCAGCCTGCTCATCTTCCAGATAGCGCAGCACCAGGGATACATAAAGGTGAACTGGTCACGGCTCAACAAGGACCTGCAGCAGGCCCAGAACGAGCTGGCA…
218	738	Ixodes-scapularis-Wikel_SCAFFOLDS	1	133		1.35501	1.35501	0.00795121				DS963660	738	E= 3e-04, 67/91 (74%),		GCGTGGTCGCGGCCGAGGTACTATGCAGTGGAGTAAAAAAAATGAACATGTCTAGCAGCAATCTCAGCGACTATTATTCTGCTAATCTTCGCAATATTTGGCAAAGTATTTGAAAAAGGAATTCACATTTCGGATGGTAAAAGCGTGCTGCAGATCAAATTAAATATCAAAATGCTATTCGCCAAGTCTTCAAAGTTTCTAATATACACCTCTACACAAAATTGTTGAAGTGGCCAAAATGGCTCGCTTTTCGTTGCTACAGAGGAATTTCATGATGTTCAAAAAAGTCTGCTGGAATTTGTACTCGGTCGTTGAAAGCTTATTTTTTCCCCACCAGAAGTCGAGCAAAATCTGCATGTAAGCAAGCACCGTATTCCAGAACTGCCATGTATTGAAGAA…
81	746	Ixodes ricinus RNA-Seq assembled transcript	1	61		1.34048	1.34048	0.00786595				GADI01004841，0.000000007	746	0.86		CGTGGTCGCGGCCGAGGTACAAGGGCACAAGAACCCTGGGAGGTGTAGAAGGCACAAAAACTTGCGTAAAAAGAAAGCCTTTTGTAAAGGTCAACTTTTACTACTTTGCAAACCAGCACAACAAGCCATGTAAAGGCTAATAAAGCACGAGTGATATCAAACCAGGGGTCTGACAATGTGCAAAATGCCAATCCTCCTTGCACAGCTTAGAATTTACACAAATTTCCACATCACAAGCTGCAGTGCTACTTCACAGACACGCTAAAAAAACCTACAATCAAATTAAAAAAAATTGCATATCCTAGATACAACATTTTTTAGCCCTATGGACAAGGGCTATTACGAGCCCTCAATGAGGCAAGTGCACAACGTTCGTTCTTCAGTTGCAGAAAAAGAAAA…
67	203	Uncharacterized protein		50												GGTCGCGGCCGAGGTACATCATAGCTTTTATTACGTGCCTTAAAACAAAATGCCAAAGAAAGGTACAAACGATGAAAAGTGTGGCCCACAAAATCGAAACATGAGCATGCCGGGGCAACCACAACACTCGCAGGGTTTAAAAACTGCGTGCCCAAATAATCCGGCAGCATTGTACGTAGTAATAGTAGTAGTCGCAACAAAATAAAAACTCCTCTTGTACCTGCCCGGGCGGCCGCTCG
41	597	Ixodes scapularis translocon-associated protein subunit beta (LOC8040271), mRNA	1	32		1.33156	1.33156	0.00781358	Biological Process	localization	0016561	XM_002414068.2	751	0.7859		TGGTCGCGGCCGAGGTTTTGGCAATTTTTTACACTTTATTACAAAACACTGGGGACATTAAAAAAAAAGAACAGGTACTGTGCTGCACCCTTCGAAACCCGCACAAGCAATTGTCCTAGTGCTTCTTAAACTGCTTCACAATGGCCTCGTACTTCGACTTGCTCTTGAACCAAAGGAGGAAAGGAATTCCAAGAGACGGCAATGTCATGACAGCAAATGCCAGCCAGTCCATCACATGTGGCGAGAACTTTCTGTCGAAGTCGCGCTCTGGGACAATTCCACCTTCTCCTGGCTCTGCAGTGTGCGCGTACTGGTATTCTTGGCTGTCCTCCGATGTCCGATAGGAAACTTCGGCACTGGTGAAGTTAAACCTGCCGGGCGTCAGAGGCCTGACGACAA…
69	312	Uncharacterized protein		52												GGTCGCGGCCGAGGTACTCGGGCCGACAACGTGATGAATGTATGTATGGACAGGTGCTGAATGTGTGTACGGCCAAGCACACATGTGTGTAGGTTGCCCAGAGACCTGTTGTTGAAACCCAGATGTGGGTGTTTGAAATGCTGGGCTGTGCCCTAAACAGAACGGATTTTGATTTCCAGCCAACATAATTGTTCCAGGATTGCGGGTAGCTTGCGTCACCAACTCTAATGAACCAGCATCGGCTGCTCAGCTGTCAAAATCCCACAACAACAATGCCATCACGGAATTCCGAAATGCGGTAAGCAATGTGGCAACAGGTTTGAAACAGACCTGCCCGGGCGGCCGCTCGAA
326	288	Ixodes scapularis 60S ribosomal protein L10a-2 (LOC8024240), mRNA	1	213		1.30378	1.30378	0.00765058	Molecular Function	structural molecular activity	0003735	XM_002404729.2	767	0.8547		CCCGAATTGCATGCTCCGGCCGCCATGGCGGCCGCGGGAATTCGATTTCGAGCGGCCGCCCGGGCAGGTACTTCTTGGCCAGCTTCTTGACGAGCTTCTTGCTCTTGTTGAGCTTCTTGAGGGCCTCGGTGTCCATGCAGGCCAGGTTGTTGGCCTTGGCCTCGTCACAGTGCTGCTGGTCTCCCAGGATGCACACCTGGAACTTGGGCCGGGGAATGTGCTTCAGCTTGACAGTGCCCGAGAAACGCTTGTCCTTCTGGGGATCATAGTTCTTGAGCGCGATCTGCAGCTCGACCGTCTCGAGGAACTTGCGGTTCTTGCGCGCCGACTCCTTCAAGACGGCGTTGACGCACTCGTACCTCGGCCGCGACCA
71	676	Mesocricetus auratus Rho/Rac guanine nucleotide exchange factor 18 (Arhgef18), transcript variant X1, mRNA	3	54								XM_013124647.2		0.9985		GGTCGCGGCCGAGGTACCACAACTTTCAGCACCCTGTTGTCCACCAGCTTCTGCACTCTTGGTCACCACACCCATCGTCACCTCCTAAGCCAATGGGTGCCTTGGGAACAAGACCAGACCAGCTGCTGACCATTCTCTAGCCTTTGTGGCAGGACACTGAAGGGACCAGGGAAAACCTGCTCATTTCACAGGGATCAAACACTGTCTGTCTGGGATATGTTCTGTCCTACTGGACCCGGTCAGGGTTCTGTGTCTCGGATGGATGGATGGATGGGAGGACAGGCAGGTGCCCCTCCAGAGGCAGAGTAGAGAAAAACACGCCCCCCTACCACAAGGAGTGACAGCTGGCTGTCCCTCTTCAGATTGATTTCTGAACCTACAGACCCAGTCCATTGCTCC…
68	215	Ixodes scapularis U6 snRNA-associated Sm-like protein LSm8 (LOC8053155), mRNA	1	51		1.30039	1.30039	0.00763068	Molecular Function	binding	0003674	XM_002435916.2	769	0.8068	heterocyclic compound binding	CGGCCGCCCGGGCAGGTACTCCAGTGCGCCGTTTGAATCAACGTTTTCGATACGATGGCTGCGTCGCTCGAAGGATATGTCAACCACACCGTTTCCATCATTACTGCTGATGGTCGTCATATAGTGGGCACCCTGAAGGGCTTCGACCAGACCATCAACCTGATCCTGGACGAGAGCCACGAGCGGGTGTACAGCTCGGACCACGGCGTGGAGCAGGTGCCCCTCGGCCTGTACCTCGGCCGCGACCACGC
39	114	Ixodes scapularis translation elongation factor 2 (LOC8043622), mRNA	1	18	20			0	Molecular Function	binding	0004686	XM_029974538.1		0.8969	heterocyclic compound binding/ion binding/ protein binding/protein-containing complex binding/protein binding	AATTAGCGGCCGCCCGGGCAGGTACTTCGAGCTGGCTGACAAGGACCTGGACACCGCCGTGGACTTGATGGTGATGCAGCGCTCTTGCTCGTCCTTGCGGGTGTCTGTGAATCGCATCTCGCCGGCCTTGGCAGCGGACCTCGGCCGCGACCACGC
301	329	Amblyomma variegatum BRCA2- and CDKN1A-interacting protein isoform CRA_a mRNA, complete cds	1	195		1.1655	1.1655	0.00683916	Molecular Function	binding	0005509	BK007703.1	858	0.8404	protein binding/ heterocyclic compound binding	CGGCCGCCCGGGCAGGTACTGTTTGCAGATGAGCAGCACGTGAGTGAAGTCGTACTTCTTGCCGGCCGCCTTGGCGGCCTCCACGTCTCGCGTCAGGGCGTCGTACAGAGGCAGGGAGATCCGCGGCGGAATGTTGACGAAGCGCTCACTGATCACCAGCCCCAGCTGGTAGCCTTCTTCGGTGAAGTACTCGCCGAACTTGCCCGCCAGACCGCTGGCCGATGCCCGGCACTGTTCGCGCAAGAGAGTCACGATTTGCTCGACGCATTCGCGCTGTCTGGTCTCGGTGATATTGACGACACTCATGACGCCGAAAACGCCGTCCTCGTCCTCGTCTTCCATAGACACCTCGGCCGCGACCACGC
75	186	Uncharacterized protein		57												GGTCGCGGCCGAGGTACACCTGCACCTCTTCGCTGCTTTGGCGCAGGTACTCGATCTCCTCACCCTTGTTCCTCCTCAGAGGAATGCTGATTCGTGCGGCGGCAACGCCGATCAGTGCGATCAGCGCAATACAAACGGCCCTCATGGTGGTGCGTTAGCCCTGTCCGAAGACTGGATGTCCCTTACTCTCTCGAGCGTGGTACCTGCCCGGGCGGCCGCTCGA
76	275	Uncharacterized protein		58												AGGTTTCGAGCGGCCGCCCGGGCAGGTACAATCCTTCCGTGGGTGAACTAGAGGGTCGCCCTGCAGGTGGCAAAGTCAGCACGAAGTCTGGTCTTCTCTTGCGCCGAGAAAAAGTCAGCGTGCTGCGCGTGGGTGTCGCTGCTCAGCTCACAGATCTTGGTGAAAACGCACTGGATGTCAATACACTCAACCTCCGTCTTGATATGGCGGAACTTTGCGAGAGTCAATTCGCCCACGCGAGCCCTCAGGCATTCCACAAGCTCCTCCCTCGATTCGGCTGGAAGGCTGCAGACGCCGTCCTGGGCGTAGGCAAGGCCGATGACGGCGAAGAAGGCGAGGGCGAAGGCAGCCTTCATGGTTGGCGGTGATGGTGCGGTGCGGACGGTGGACCTCGGCCGC…
77	350	Uncharacterized protein		59	219											CGTGGTCGCGGCCGAGGTACAAAACCACCCCGAGGGCGAAGCGACGGCCAAAGAGCGGTTCACGGAGCCCATCGAAGAGCCAGACGAAGCGGAGCTGTGGCGACAAGGAGTTGGAAAAAAAGAAAGGGAGCGGGGGAGAAAAGCGAAAAAGAAGCGAGAAAATACAAAAGTGATGAAATCGCGGGCGAGCCGCCGCTGGCTCTGTTAGGCCTAACTCAAATTTAGCACCCCCCTCCCTCCCTCCGCCGCTCGTAATATTATTTTTCCCGTCTCTTTCTCGTACCCAGCTCGGGTCGTCACACTCTCCAAGAACTTCACCTCCGCTAGGCCCGCGACTAGAAGAAAAACCCACGCTTCGCTCACTTTGTACCTGCCCGGGCGGCCGC
219	351	Uncharacterized protein		59	77											CGTGGTCGCGGCCGAGGTACAAAACCACCCCGAGGGCGAAGCGACGGCCAAAAGAGCGGATCACGGAGCCCATCGAAGAGCCAGACGAAGCGGAGCTGTGGCGACAAGGAGTTGGAAAAAAAGAAAGGGAGCGAGGGAGAAAAGCGAAAAAGAAGCAAGAAAATACAAAAGTGATGAAATCGCGGGCGAGCCGCCGCTGGCTCTGTTAGGCCTAACTCAAATTTAGCACCCCCCTCCCTCCCTCCGCCGCTCGTAATATTATTTTTCCCGTCTCTTTCTCGTACCCAGCTCGGGTCGTCACACTCTCCAAGAACTTCACCTCCGCTAGGCCCGCGACTAGAAGAAAAACCCACGCTTCGCTCACTTTGTACCTGCCCGGGCGGCCGC
168	188	Ixodes scapularis eukaryotic translation initiation factor 3 subunit K (LOC8036188), mRNA	1	113		1.14943	1.14943	0.00674482	Molecular Function	binding	0003743	XM_029975324.1	870	0.8718	protein-containing complex binding	TCGCGGCCGAGGTACGGCGGGTCGTGAATTCTTCAATCGCTAGCCACGTGCTGTTCCAGTCAAAAATGTCGTATCTGGGCTCCGATTTCGTGAAGCCGCCGTCGGGAATGTCTGTCGCCGAAACCATGCGTGTCCAGGTGGCCCAGATGCTCAAAGGCATCGACAGGTATAACCCCGAGAACCTGATCCAGCTGGAGCAGTACCTGCCCGGGCGGCCGCTCGA
264	690	Ixodes scapularis transcription factor BTF3 homolog 4 (LOC8053168), mRNA	1	165		1.14286	1.14286	0.00670628	Molecular Function	transcription regulator activity	0000981	XM_029970591.1	875	0.8312		GGTCGCGGCCGATGTACAGCCAATCAACACTTCGTACACTTAAATCAAACCCTCCCGCCCAGCCCCCAAACAAGACTGCAAAACCTATCAATAGTGATGAAGACGAACACTCGAGGGAGAAACAAAAACAAAAAAAGGTCCTGAAGATGCAGAAACATTGGCTTGGCATCTTTAAAAAAAAAAGGGGGAGAGATGTATGGAGCAACGAATAGCGTGCTGCCGAAGCACCCGTTCTTTGCTCGCCAGCCGCGCTGCATTACTGCCGCTTTTCTTCCATAAGCGCTGCGTCGAATCCGCCCTCTGCAAAGCGCTGCATGTCCCTGGCTCCAGTCACTTTCTTCTTTCCTCCTCGGTCGGTGAAGAAACAAAAACGCCTACACTACTTCTGCCTTGGAGGCC…
83	88	Listonella anguillarum serovar O2 partial trn7 gene for transposase IS630, clone pValC29	4	62	255							LT605626.1		0.9844		CATGCTCCCGGCCGCCATGGCGGCCGCGGGAATTCGATTAGCGTGGTCGCGGCCGAGGTACATTTGGCGTCATCGCACCGGGGAGCGC
255	567	Uncultured bacterium partial 16S rRNA gene, clone h07_hea_pyr_so3	4	62	83							LT605626.1		1		CGCGGCCGAGGTGCCATGAGGACAATTGTGCTGTTGGGAATTGTCATCGTCGTGGCAGGCTTCGCGTCTGCTGGGAGAGGTTGGGACAACTGGCCACGAGAGTGCGGCCCAGGGCAAGTGTTCAAGTCCTGCGTGAGCAGCTCCTGCGGTGAGGACAGGTGCGGCGACGATCCTGTCCCGCGCCGTTTCAGGGCTTGCACTCTCGACTGCGCCACGGGTTGCTTCTGCGACCACGGCTACTACAGGCGGAGCTCCGACAACAAGTGCGTCCGCCGGGCCGACTGCTAACAGATTGGCGTGACCCTCACGACCTCGCGGAACCAAGGAAATGGCAGCATTGAAGTTCTCTACGCTTGTCTAATCTTGTTACCCCGGCAGAACAAAATCCTCGTGTATGTT…
84	539	Mesocricetus auratus hemoglobin subunit zeta (LOC101836558), mRNA	3	63								XM_005081548.3		1		CCCGGCCGCCATGGCGGCCGCGGGAATTCGATTAGCGTGGTCGCGGCCGAGGTCCTGAGTGCATTTAGCTCCAGCACAGCCTCCAACCCTCACCACCACCATCATGTCTCTGTTGAAGAACGAGAGAGCTATCATCATGTCCATGTGGGACAAGATGGCTTCCCAGGCTGAGGCCATTGGCACCGAGACTCTGGAGAGGCTCTTCAGCAGCTACCCCCAGACAAAGACCTACTTCCCGCACTTCGACCTGCACCACGGGTCGCAGCAGTTGCGTGCCCACGGCTCCAAGATCTTGGCTGCTGTAGGCGACGCGGTTAAGAACATCGACAACCTCGCGAGTGCTATGACCAAGCTGAGTGAGCTGCATGCCTACATCCTCCGTGTGGATCCCGTCAACTT…
311	591	Ixodes scapularis 40S ribosomal protein S2 (LOC8028632), mRNA	1	202		1.12994	1.12994	0.0066305	Molecular Function	structural molecular activity	0003735	XM_029987357.1	885	0.8981		GCGGCCGCCCGGGCAGGTACGTCTGCTGGATGGCCAGGTAGGTCGCCTTGGCAAAGTTGCCAAGGGTGGCGGTGGAGCCCCGGGCAGAGGTATAGCAGTCCTCAATGCCAGCCATGTGGAGCAGCTTCTTGGGCACGGGCGCGGACACAATGCCTGTTCCGCGGGGCGCCGGAATCAGACGCACCAGAACACTCCCACACTTGCCGGTCACCTTGCAGGGCACGGTGTGGGGCTTGCCGATCTTGTTGCCCCAGTATCCACGACGCACGGGGATGACGGAGAGCTTGGCGAGGATGATGGCACCGCGAATGGCGGTGGCTACCTCTTTGGAGCACTTGACGCCCAGGCCGACGTGGCCGTTGAAGTCCCCAATGGCCACAAAGGCCTTGAAGCGCGTGC…
282	672	Ixodes ricinus Ir2-32367 mRNA sequence Molecular Function: tRNA binding (GO:0000049)	1	178		1.07527	1.07527	0.00630967	Molecular Function	binding	0000049	GADI01004247	930	0.69	heterocyclic compound binding	GCGGCCGCCCGGGCAGGTACAGCGAGTCAGCGTCAGGGTGCTTCTGCGCACTGACGATCCTGCCCACCCGTAGGTCTAGCCGGCTTACATCGACCGGCTTCGAGTCGTCGGAGTCTTCGGCCTTCTTCTTAGCGTCTGCTTTTTTCGGCGGTGGCGGCTTCGCGTCTACGGCAGCACCAGCGCGTTTTTTTGGCAGGTCACCGGCTCCAGTTGCGGCGGGCTTTTGGGGAGCACTTTGCGTAGCTGGTTTGGCATCGGTCACTTTAGCACACGGCTCAGGCGTGGCTTGCTTTAGAGAAACAACCACCGGCTTGACACCGTTGCGAACTTGGGCAGCCTCTAGCCGACTTTTCCAAGCTTCAACTTCAAGGCGAAGCGCGTCGTTTTCGCTTCGCAAGC…
190	227	Dermacentor variabilis IgE-dependent histamine release factor mRNA, complete cds	1	123		1.0582	1.0582	0.00620952	Biological Process	immune system process	0097279	AF467699.1	945	0.8289		CTTCCCGGCCGCCATGGCGGCCGCGGGAATTCGATTTCGAGCGGCCGCCCGGGCAGGTACCTCATGACGTACACCAAGGCTCTGCAGGAGAAGTGGAAGGAGGAGGGCATGTCGGCCGAGCAGATCGAGGACGCCAAGGCCAAGCTCACCACCGCCGTCAAGAAGGTCCTGCCCAAGATCGAGGACTGTCAATTCTACCTAGGCGAGTCCTGCAATGCCGATGGCATTGTCGGTCTCCTGGAGTACCTCGGCCGCGACCAC
302	390	Ixodes scapularis calcium and integrin-binding protein 1 (LOC8036167), mRNA	1	196		1.03199	1.03199	0.00605572	Molecular Function	binding	0005488	XM_029995043.1	969	0.7224	protein binding/ion binding	GGTCGCGGCCGAGGTACTCAGCCTTGACGTCCACGGGCGCCTCATCGCTGAGTACACTGAGCATGTCGAGGAAGTCCTCGAACGACATCGTGTCGTCCCTGCTGGACGAGAAAGTGCGCAGCAGGCGGTCCCGGAACGGGTTGCACCTGAACTCGGGCAGCGACTCGATCACTCTGATGGGTAGCCGGACGTACTTGTTGGCGCGCACTTCGGCCTCGGCGATGGCCCGGAACCGCTTGAAGGCGTGGACGATTTCCTTTTTTGTCAGGTAGGTCAGCTCCCGATAGTCATTCAGTTCCTCGGAGGTAAGTTGGCTCTGGCCTAACCCCATCTCCGCGGCAATACTGACCAGGACGCCAGCGCCGCTGGTCAAAAAACCCGACCGCACCGCAGCTGCGC…
128	625	Ixodes scapularis NPC intracellular cholesterol transporter 1 (LOC8033088), mRNA	1	90		0.992063	0.992063	0.00582142	Molecular Function	transporter activity	0120020	XM_002402545.2	1008	0.6794	lipid transporter activity	CGAGCGGCCGCCCGGGCAGGTGGGCGCGCACCATGATGTCCTCCAGCCTTTTCGCACTCTTGCTGGCCGCTCTCCTCGTGTCTTCGGCAGTGGCTCAGCATCATTGCGTTTCGTACGGCTACTGCGGTAAGGATGAAGACACGGAGAAGGACTTGCCATGTGCCGTCGACGGGCAGCCAACTCCGATCGAGAAGAGCAAAGTCCAAGGCGTCTGCCCCGCTCTTCTCGACTCTGACGGCAAGGAGGTGCCTGCCTGCTGCGACGCCAAGCAACTACAGGTGTTCAAGGATGAATTCAAGGCCCTCACCAAGCTCATCAGCTACAAGAGCAATTGCTTCCTCAACTTCCAAAACCTCGTCTGCCAGGCTTTTTGCTCTCCCAGGCAGTCGGAGTTCTTCG…
89	200	Uncharacterized protein		67												GCGTGGTCGCGGCCGAGGTACTTCTACCACGAGGGCAGCTCCTTGAGGACATCGTCCACGTATTTGTTCAGATCTTCGGTAGACTGCTGCTGGCTGAGGCCTGCCAAGAGCAGGAGCGTTGCCACGACGTACAGCATTCTTTTCTAGGGTTTGGTTCACCTCGATGAAAGTGGCCTACAAGACTGTCTGCCTGAGCTGCACTCTTAACCTGCCCGGGCG
86	599	Ixodes scapularis receptor expression-enhancing protein 5 (LOC8034130), mRNA	1	64		0.969932	0.969932	0.00569156	Molecular Function	molecular transducer activity	0004993	XM_029993680.1	1031	0.7327		CGAGCGGCCGCCCGGGCAGGTGGAAAGCAAAGCCGCCCACTTCGCCTGTGCTGTTAGGCTAACCTCGGATCAACCGGCCAGTAGCAACATGGCGTCTCTTTTACAAACCGTTCTCAAGAAGGCCGACGTAGCCGTCTCATCCCTACCCGAGCGCGTTCGGTTCGTCTTCGACTTCGCCCAAGAGAAAACTGGAGTGCCCCGGGGCTACTTCATGCTAGCCCTGGGAGGGTTCTTCGCCGTCTACATGGTATTCGGCTACTTCGCCGAGCTCCTCTGCAACCTGGTGGGTCTCGTCTACCCGGCGTACGCTTCCACGAGAGCCATCGAGTCGGCCGACAAGAACGACGACACCCGCTGGCTGACCTACTGGGTAGTGTACGCTTGCTTCACGACGCTGGA…
186	263	Ixodes scapularis ras-related protein Rab-5B (LOC8023649), transcript variant X2, mRNA	1	121		0.912409	0.912409	0.00535401	Molecular Function	catalytic activity	0003924	XM_029966443.1	1096	0.9208	hydrolase activity	GCCGCCCGGGCAGGTAGGACGTGGGGCAGCGGCTCAGAGGCCCAATGGGGCGCCGCAGGGAAAGATCTGCCAGTTCAAGCTGGTGCTGCTGGGGGAATCCGCGGTGGGCAAGTCCAGCCTGGTGCTGCGCTTTGTCAAGGGCCAGTTCCACGAGTACCAGGAGTCCACCATCGGAGCGGCCTTCCTGACGCAGACGGTGTGCCTGGACGACACGACGGTGAAGTTTGAGATCTGGGACACGGCGGGCCAGGAGCGCTACCACAGCCTGGCGCCCATGTACCTCGGCCGCGACCACGCT
97	549	Uncharacterized protein		70												GCGTGGTCGCGGCCGAGGTACTAACACATATTGCGAGTTAAAATAACAATAAGCCCATGCGGTTCTCGTCCTATGTCAGTGACAAAAGGTAATTTTTGGCCGTAACCTTAAAGAAAGCAAACATATTTGTTTGACCGGTAGCTGCCTAAAATGCACAGCAATCACTGGGTAATGACTCGCCACTGAAGTGCACTATTCACAGCAAGTGGTAAGTTTGCTCCTTCAAGCATCAATTTGGGCGCAATGTGCTGGACGAGAGCGCTTCACAAAAACATGTCCAGCTCAGGTAACCAGCTCCGTTCAAAAATCCCTCGCCAGTTTTTACCATCGAAGAAAAAAAGAAAAATCAGTGTGAAACTCATCCCTGCACAAGCGGCTTAAACACCTGCACTTTCACCC…
348	189	Amblyomma variegatum glycine dehydrogenase mRNA, partial cds	1	229		0.858369	0.858369	0.00503691	Molecular Function	Catalytic activity	0004375	BK007575.1	1165	0.8342	oxidoreductase activity	GTCGCGGCCGAGGTACCCTTTGGCCTGGTCCAGCGGCACGAAAGGGTGGACTTGGGCGAACCCCGTCATCGAGCAAGGCATCATCTCCACTGTGCTGTTCAGCTTCATTGTACAGGAACCCAGAGGAATCATTGAGTGGACGAGTGAGATGTCCTTGTTTTCCAGCTGCTTCATGAACCTCACAATCTGCGTTTCGGAGTGGTACCTGCCCGGGCGGCCGCTCGAA
292	555	Haemaphysalis longicornis strain gansu aspartic protease (AP) mRNA, complete cds	1	187		0.85034	0.85034	0.00498979	Molecular Function	Catalytic activity	0004190	EU019715.1	1176	0.6895	catalytic activity, acting on a protein	CGAGCGGCCGCCCGGGCAGGTGCCGAGACCTAGGTCATCTTTGTGCCTGCTCCGGGAGTCTGCCAACATGGGCCCACTGGGGATAACCCTTCTCCTGGCCGTCCTGGGGAGCTCGGCTGCCCAGTTCAGCATCAATCTGTGGAGAAACACATCGAATACTTGGGAACAACCATTCCTTTCGGATGCGGCTGCTGTTCTGCCGGAAGAATTGGAAAACGAAAACAACCTTCATTACTACGGCGTTATTACCCTTGGCACGCCTCCCCAGCCGTTCAAGGTCATCTTTGACACCGGATCGGCTAACCTTTGGGTGCCATCGATCAAGTGTCCCGCAACCGAGGATGGATGCAAGGACAAGAAGAAGTACGACAGCAACAAATCGAGCACGTACAAGAAGGA…
27	553	Ixodes scapularis importin-5 (LOC8028203), mRNA	1	23	248	0.252334	0.504668	0.00296139	Molecular Function	transporter activity	0061608	XM_029994859.1	3963	0.8073	nucleocytoplasmic carrier activity	TGGTCGCGGCCGAGGTACCGCTCGCACGCCGGTCCTCCATACTCGATGACGTCGTCAAAGACGCACAGGCCCCACTGGTGGTCCGGCCAGGCCCGATCAGGACCCAGCAGGCGGGTGAAGTGGTTCAGCAGCTTGTCAAAGTGGGGGAAGAATTCCTCCTTGTAGCAGGTCAGTAGAGACCGCAAGATGTCGGCCACCTTGCTCAGCAAGAAAACGTCCTCGTCGTCCTCGTCAAGCAGTTCCTCTTCGACCAATTCGTCGTAGTCTTCGTCCTTGCGCTTCAGTTGGCGCTCGTCCGCCCGTTCAAAGTGCTCCCGCAAGAACTTGTCCAGGACGCCAATCAGGCTGTTCATTTGCTCCTCCGACAGGCACTTGGTGCCCAGCACAGTCACACACTGT…
50	228	Haemaphysalis longicornis calreticulin (CRT) mRNA, complete cds	1	40		0.81103	0.81103	0.00475912	Molecular Function/Biological process	binding/response to stimulus	0030246/0050896	FJ536258.1	1233	0.9954	ion binding	TGGTCGCGGCCGAGGTACGGAGATTCGCCGTGCATCTGCGTCTGGTCCAGGCTGCAGTCGAACAGCTTCACGTAGCCGCCGCCGCAGTCGATGTTCTGCTCGTGCTTAACGGTGAACTGGACAACCAGCGTCTTGCCGTCGTTGCTGAACGGCGTGAACTTGGAAGACAGGCCGTAGAAGCGAGCGTCCTCGGAAGTCTTGATACCCTTGCTTTTCTCTTCGTCGCCA
102	156	Uncharacterized protein		73												GCGTGGTCGCGGCCGAGGTACTTCTTAGCCCCGAATTACGACGCGGCTGGTCTCGCCGGTCCACGACACGTTGTTTCAATTTCGCTTCGACCGGCGGCCAAAGCGCGCCCTCTTGCGCTTCCGAAGACGCCGCGACTTCGTTCGGTCGGTGGCCGGAGCGCGGTTGCTGAACTTC
153	529	Ixodes scapularis protein lifeguard 1 (LOC8053265), mRNA	1	107		0.794913	0.794913	0.00466454	Biological process	cellular process/response to stimulus	(0034620 /0060548) /0050832	XM_029966639.1	1258	0.7906		GCCGCCCGGGCAGGTACCAACCTGACTGGCTCATAAGCACCACAAGGATGTCTTACTATGATGCAGAAATGGGAGGCCTTGGCGCCGGACCATCCGCTTTCTCGGAAAAAGCTATCCGCCACGGCTTCATCCGCAAGGTGTATGGGATCCTTATGGTGCAGCTGGCCATCACGGCAGGATTTATCGCCCTCTTCATTTTTGAGCCCAATGTGCAGCTGTACTCCCGGCAGCATCCAGGACTATACATATCTGCCATGGTCATCACGTTTGTTCTCATGCTTGTGCTGGCCTGTTGTGAGTCTGTCCGTCGTGCATTCCCTGCCAACCTGATTCTCCTGCTGCTCTTCACGGTTTGCGAAGGCGTTCTACTGGGCACAGTTTCAAGTTTCTATGAAGTGA…
104	774	Uncharacterized protein		75												GCGTGGTCGCGGCCGAGGTACTTATTTTTGATATCAACTATGCCCCAAAGAGTTTCGAGAATGGTCAGCTTCCGTAACACCTAGCATGTACTGCGCCTAAGGTGGCGGCACAGCTTTCCAGTCTCCATTTTTACCAAAAGAAATTCATGGGAGCTTGCACACAAGCGCAAGGTTTGGATTAACAAGTTGTTGGAGGTGATCCTTGACGGTTTTATTTTCGTACTACAATTTGTAAGCGCAGCTTATCATGTCTGGCAGATGCTTTGCATGCCGCGCGTCTCTAAGCACGGCTTCTTCTTCGGGCATGCGAACTATCCGCGGCCGGGCTGTGTGGAGCTAATCATCATCTAGAGCAGCTTGAACATTCAAGTGGCGGCGCTTCTCAGGTAGGGAGTGCAG…
284	644	Ixodes scapularis mitochondrial ubiquitin ligase activator of NFKB 1-like (LOC115311559), transcript variant X2, mRNA	1	180		0.762195	0.762195	0.00447256	Biological Process	biological regulation	0051351	XM_029970240.1	1312	0.7211		CGGCCGCCCGGGCAGGTACTCTTTGCCACTTTCTGTGAACACGCAAAAACCACGTGCCACTATTAGAAAAGTGTTCCTTGCAATGTGCTGCACTTGTGTGCAAGGTGAGGAACATTGAACCGCAAGTCATGGCAAAAACGCGGCGACGCTCCTTTTGATCGGAGACCTGCACATCGGACAGTTGCCACTGACCATCTCCGAGCAGTCCGTACAGAGGCAGACATGGCCACACTCGAGGATCATCACTTCTACAGGATTGGTGCGGCAGATGACGCAGCACGGATGGTCCGACGTCGTATCCCGGTTCAGCTTTCGGCGCTGCATTTTCGCCTCTTCCCGACGCATCGAGTCCTTCCTCTGCTGGGCGCGCGCCTGCCTTGTTTTCCACCAGGAGAACAG…
307	102	Ixodes scapularis eukaryotic initiation factor 4A-III (LOC8040158), mRNA	1	199		0.75815	0.75815	0.00444882	Molecular function	Catalytic activity	0003724	XM_002413988.2	1319	0.8922	catalytic activity, acting on RNA	CGGCCGCCCGGGCAGGTACTGCTCAATGTCTCTCAGGATGCGGATGTCGTCGTTCTTCACAAAGTTGATGGCGACACCTTTCCGTCCAAAACGGCCTGATCGTCCAATTCTGTGGATGTACCTCGGCCGCGACCACGC
223	698	Ixodes scapularis sphingomyelin phosphodiesterase D-like (LOC8035522), mRNA	1	136		0.747943	0.747943	0.00438893	Molecular Function	catalytic activity	0050290	XM_029968169.1	1337	0.6818	hydrolase activity	CGAGCGGCCGCCCGGGCAGGTACTAAACGACACGGTTGCAATCGGTCCTACCAAGCAATGGCCTTTGCAAAAGCAACTGCACCATGCTTTAATCATGTTGTGGTGTTTATGGCTCTTCTGCACATGACCCTGCTTCCGACTGCAGTTGCAACGCAGCGGCCATTTTACATCATTGGAAACATGGTGAACTCCCTGTACGATGTGAACGTCTTCTTGGAAGATGGCGCCAACGCGCTACAGGCGGATGTGACATTTAGCCCAAATGGAAGAGCGCAACACACGTACCACGGCCCGCCTTGCGACTGCTACCGGTCTTGCACGAGAGACTCGACAATCCAGGATTACCTCACCAAGATCTCGTCTGGCCTAGGCAAGTTTCAGGGCCAAGTTGCACTCCTG…
351	511	Ixodes scapularis ADP/ATP translocase 1 (LOC8035905), mRNA	1	232		0.740741	0.740741	0.00434666	Molecular Function	transporter activity	0005471	XM_002411546.2	1350	0.8845	transmembrane transporter activity	GGTCGCGGCCGAGGTACTTCCCCACCCAGGCCCTCAACTTCGCCTTCAAGGACAAGTACAAGCAGATCTTCCTCGGCGGTGTGGACAAGAAGACCCAGTTCTGGCGCTACTTTGCCGGCAACCTGGCCTCCGGAGGTGCAGCTGGTGCCACCTCCCTCTGTTTCGTCTACCCTCTCGACTTTGCCCGAACCCGGCTTGCCGCTGACATCGGCAAGGGCGCCGGGCAGCGGGAGTTCACCGGCCTGGGCAACTGCCTCACCAAGATCTTCAAGTCGGACGGCCTCATGGGCCTGTACCGAGGCTTCAATGTGTCTGTCCAGGGCATCATCATCTACCGGGCGGCCTACTTCGGCTTCTTCGACACGGCCAAGGGCATGCTGCCGGACCCCAAGAACACTC…
364	392	Ixodes scapularis tyrosine-protein phosphatase non-receptor type 2 (LOC8039346), transcript variant X2, mRNA	1	239		0.712758	0.712758	0.00418246	Molecular Function	Catalytic activity	0004725	XM_029981835.1	1403	0.7434	catalytic activity, acting on a protein	CATGCTCCGGCCGCCATGGCGGCCGCGGGAATTCGATTAGCGTGGTCGCGGCCGAGGTCGCCCGTGGTGCACTGCAGCGCGGGCATTGGTCGTTCGGGCACCTTCTGCCTTGTGGACTCCTGCCTTGTTCTGATCGAAGCGGACGGGGGCCGCCTGGACCGGGTGGATGTGCAGGAGGTGCTGCTGGAAATGCGCAAGTTCCGCATGGGCCTGATCCAGACGCCCGACCAGCTGCGCTTCTCCTACCTGGCCATCCTGGAAGGCGCTCGAGCCCTGGCCTGCTCCAACCAGGTGGGCCCGTTGGCGGGGCAGCCGCCGAAGCAGGCGGCCGAGCGGCTGGCCAGTCGGAGCCCCGAGCGAAACGGCATCACCGAGGAGAGCTCCGAGTCCGACGTGACT…
275	381	Ixodes scapularis WW domain-binding protein 2 (LOC8029799), Mrna	1	172		0.711744	0.711744	0.00417651	Molecular Function	binding	0050699	XM_029969703.1	1405	0.7772	heterocyclic compound binding	AGGTACGGTCCTGGTGGCGGGCAGTACGGAGGGGGAGCCATTCCTGCCCCGAACTGAGAGGCAGTCTTGCCGGCTTCCATCATGGCCTGTCCAAACTCGATGGCCCCTCCCTTCATGAACTTCAGCTTGAAGACGCACTGGCCCGTCCAGTTGCCGTTCTGCTCGGCCTTGACCTTGCCCTTGATGTAGTTTGCGCCGAAGATGGGCTGCTCCAGCTCCAGCTGGCTGATGGTGAAGAAGGGGAAGCTGAACGACTGCAGGAAGTCCTTGGTGTTCTTGTTCGTGAACACCATCCTGTGCGTGGTGAGGTAGATGCGGCCTTTCTTGGTCCCCTGGAACTGGTGGGCGTCAGCACCCTCAAACGTCAGGTCCACCCCATCGCAGTACCTGCCCGGGCGG…
108	389	Uncharacterized protein		78												GCGTGGTCGCGGCCGAGGTACTGCACACTCAGGAGCCCAAGCTTGACACCTGCCCATCTTCAGGGACCAAAGCCAAGCACGGGCGAAACACCCCCAGATTCGACAGCTTCTTTTCAACAGCTCAGTGCAACAGCAGGTCGCACTGAGGCGCTAACTGGGGTAGCCTCACCAAAAGCTGACGACACTGTGTCGCAACTGCACACGAGCCCTGGTAGTAGCACCTTGGCACACCGGTAATGAAATTCGACGCCTCTGGTGGGGCAGGTGACTGTGGCATGGACTTGAAAACCATCTGGCAAGCTGAGATTCTGTGAGACGACTTTCCCCGCGGGCCATTCAATGGCCCATGTAGTGGCGAACGGGGGTCTGTGATGAGTTTCCTTGGCTTGGCGACGCCAT…
111	174	Uncharacterized protein		79												GCGTGGTCGCGGCCGAGGTACACTTATTGGCCAGTGCAGGTCCTGTTCCAGCAGTCTGCACTTGATGTGTATGCAAAATAACGGCACATGAGAAAAAGTAAACAATTGTATCAAAACAAAGCGAATCACAGACTAGCGTCCCTCATTTGAGCTTTTTTTGGCTGTGCTGCGATAGTCCAGGCCCCAATCCGGTACCTGCCCGGGCGGCCGC
248	333	Ixodes scapularis importin-5 (LOC8028203), mRNA	1	23	27			0	Molecular Function	transporter activity	0061608	XM_029994859.1		0.7962	nucleocytoplasmic carrier activity	CGGGTGGGTCCGGCGGCCGAGGTACCCTCTCGCACGCCGGTCCTCCATACTCGATGACGTCGTCCAAGACGCTCAGGCCCCACTGGTGGTCCGGCCAGGCCCGATCAGGACCCAGCAGGCGGGTGAAGTGGTTCAGCAGCTTGTCAAAGTGGGGGAAGAATTCCTCCTTGTAGCAGGTCAGTATAGACCGCAAGATGTCGGCCACCTTGCTCAGCAAGAAAACGTCCTCGTCGTCCTCGTCAAGCAGTTCCTCTTCCACCAATTCGTCCGTAGTCTTCGTCCTTGCGCTTCAGTTGGCGCTCGCCCGCCCGTTCAAACTGCTCCCGCAAGAACTTGTCCAGGACGCCAATCAGGCT
30	216	Ixodes scapularis glutamine synthetase (LOC8051141), mRNA	1	25	323	0.348068	0.696136	0.00408493	Molecular Function	catalytic activity	0004356	XM_029967818.1	2873	0.713	catalytic activity, acting on a protein	CCCAAGCCGCCATGGGACAACGAACGCCGCCTGACCGGCCCCCACTAGACCTCTAGCGTCCCCTACTTTTCTTCACTGGTGGCCAATCTACGCTGCCGTGACTGGAATCCCCCTGCGGTTGCCCAACTTAACCAGGTTGACTTTGATCACCCTTTCCCATCCTGCAACATGAACCCCTACATGGTCACCGAAGTTCTTGTCCCGTACCTGCCTCCT
381	472	Ixodes scapularis tRNA pseudouridine synthase A (LOC8053683), transcript variant X3, mRNA	1	250		0.668449	0.668449	0.00392246	Molecular Function/Biological process	Catalytic activity/binding /metabolic process	0003824 /1901363 /0008152	XM_029978946.1	1496	0.7733	transferase activity/heterocyclic compound binding	CCGCCCGGGCAGGTACAACAAGAGGCTTCAACTGTAAGAACAGCTGTGACTCTCGCACTTACTCCTACGTGTTGCCATCGTTCTCATTTGCCCCGCCAGGAACTACACCTGAGGAGTCTTACCGCATTACAAGTGAAAGAATAGATGAAGTAAACAAGATCATGAGCCTGTATAAGGGCTGCCACAACTACCACAATTTCACATCTGGAAAGAAGTCCCAGGACCCCAGTGCAATGAGGTACATCATTTCTATTGAGTGTGGCCAGCCGTTTGTCCAGGGTGATCTGGAGTTTCTGCAGATCTGCATCAAGGGCCAGAGCTTCATGCTGCATCAGATCCGCAAGATGGTCGGCCTGGTCATTGCCATTATGCGGGGACACACAGACGAGTCAACCATTC…
198	260	Haemaphysalis longicornis putative 17 beta-hydroxysteroid dehydrogenase mRNA, complete cds	1	126		0.66313	0.66313	0.00389124	Molecular Function	catalytic activity	0047035	JQ346692.1	1508	1	oxidoreductase activity	GCGTGGTCGCGGCCGAGGTACCGGATGGTGACAGGGTCATGGACAACATCATCCGAGCCAACTGCGTCGCTGGAACAATGATGACTCGCATCTGCCTGCCTCAAATGGACGAACGTCGCCGGGGGGTGATCATCAACGTGTCTTCGATCTCGGCCATGCACCCGCTGCCTCTCCTCAGCACCTACGCAGCCTCCAAGGCTTACACGGACTTCCTCTCCCAAGGACTGCAGGCTGAGTACAAGGAACGTGGCATCTACATTCAGTCCGTCATGCCGGCGTACCTGCCCGGGCG
323	509	Ixodes scapularis glutamine synthetase (LOC8051141), mRNA	1	25	30			0	Molecular function	Catalytic activity	0047388	XM_029967818.1		0.752	catalytic activity, acting on a protein	GCGTGGTCGCGGCCGAGGTACAAGGCTGCAGGCTTCAGGAATACATCCGAATTGGATCCCTGGGCCTGGTAGGTGCTGGAGCCATCGTAGTTCCACATGGGCAACTCTTCAACAGACTTTGGCACAAAGTTGACGGTGCGCGTTTTTGAACGTAGATGCTCTCCAGTGCCATCAATCCAGATGTAAGTGCAGAGGGACTTGTCCGAAGGCATAGGTAGGTCCAGGTAGTGGAACATTGTTGGCTTTCCCACAGTCTTCTCAAGACGGGTTTCCTCACCTGACATGGTAGGTGAGCTGGTCTTGAAACCGCACGCAGCGGCCGCAGGCAGGGATGCGCGCTGCTGCGTCCGAAGCAACGCGGCAACGGCGCGGCCCGATTTTTTCAGTGCTGACGACGCC…
225	178	Ixodes scapularis tubulin alpha chain (LOC8028862), mRNA	1	138		0.637755	0.637755	0.00374234	Biological Process	cellular process	0009987	XM_002402108.2	1568	0.9191		GCGTGGTCGCGGCCGAGGTACGTCGCCCGTGCGCACCTCGTCCACCACCGTGGGCTCAAGGTCCACGTAGACTGCGCGTGGAACGTGCTTGCCCGCACCAGTCTCGCTGAAGAACGTGTTGAACGAGTCGTCCCCGCCCCCAATGGTCTTGTCGCTGGGCATCTGGCCGTCCGGCTGGATGCCATGCTCCAGGCAGTACCTGCCCGGGCGGCC
49	499	Haemaphysalis longicornis HlSP mRNA for serine protease, complete cds	1	39		0.636943	0.636943	0.00373758	Molecular Function	catalytic activity	0008236	AB127388.1	1570	1	catalytic activity, acting on a protein	GCGGCCGCCCGGGCAGGTACTGGTTTTGGTTGCCGCAAGAGTCTTGGTTGTTGGTGGCTGTAAATCGGATGCGGAAACCGCGGCTACGCTTCAGGCCATCGGTGACAAGCAGTAGGTTCACAAGGGAAGATTGGCTCAGGTACGCCTTTGGTCGCTGGTTTGAGCAGAAGATGTCTGGAGCCATATTGCCTTCCCGGACGACGAGTCTGTCGCCGCTGCATTGGGGACTGGTTTCGAGGTCGAATTCTTGGAATTCCAGGCGAATCCGGCTAAACCCCCTTGGCGCTTGGATCGTCACCGCCCCCTGAAAATTGTGGGGCACCGGTTGGCCACCGGTGAAGCCTGGCGTGACCAGAATGCCGCTGGTTAGTCCCGTGACACGAATATCTCTCCCTGCGG…
137	575	Ixodes scapularis 3-ketodihydrosphingosine reductase (LOC8052481), mRNA	1	96		0.596303	0.596303	0.0034991	Molecular Function	catalytic activity	0016209	XM_029975893.1	1677	0.7483	oxidoreductase activity	GCGTGGTCGCGGCCGAGGTACTGGAGGCGGCCAGCTCACCGGAGCAGGCCGTGCACACGCTGTCGGTGGACTTGACGGACTGCGGTCACGGAGGGAATGACGGCAATGGAGGGGAGGCTCATCTAGTGCAGGGTGTGGCGGAGGCGGAGCAGGTGTGCGGACCTGTGGACTACCTGGTGAACTGCGCCGGGTCGGCCGTGAGCCAGCACTTCGACGAAACGCCCCTGAGCGACTTTCGTCGGATGATGGAGGTGAACTACCTGAGTGCGGTGCACGCCACGCGAGCGGTGCTGCCGGGCATGAAGCAGCGTGGCTCGGGCAGCGTAACATTCGTGTCGTCGATCGCCGGCGTTGCGGGCGTCTACGGCTACTCCGCCTACTGCCCTTCCAAGTTTGCCC…
123	416	Uncharacterized protein		87												GCGGCCGCCCGGGCAGGTCTGCTCGTTCGAAACGTGCTCGAAACTTTGCTTCCACGACCCCAGCGGCCTGTGCGACTTCTCCGCCGTTACTAAGCAAGCCGTGAGTGCGTGAAAAGCGTTTGGCTGCGTTATTTTCATCATGCTCGTGCGTGGATCATCAGTGTGAACAACGCAACGGCAACAGTGTTCGCGCGTGCACACCACTTCGCGTGCCTAGCCAGAGTCAGCGTTTTTCTGCTCATTGTACACGAGATTATCCTGCAGAGTCATGGTGATCCTGACCAGCTTCCCACCCCCAGAAGAGGGCATCCGTCACCGCGAGGATGCGACCACCGCTTTCATCCAAAGCAGAGGCCTTGGCAAGGGAACCCTCTACATTGCCGAGAGTCGTGTCTCGTG…
249	578	Haemaphysalis longicornis HlPDI-3 mRNA for protein disulfide isomerase-3, complete cds	1	153		0.592066	0.592066	0.00347424	Molecular Function	catalytic activity	0003756	AB289619.2	1689	1	catalytic activity, acting on a protein	AGGCCGCCCGGGCAGGTACTCCGAGGAGAATTCTCCACCCTTGAAGATCTTGAGGGTGGGGTAGCCGCTCACGCCATGCTTTTGGCAAGTGTCCTTGCCGCCGGTTTCCGACGTGCAGTCGACTTTGACAAGTGGCACCGGCGGATCGTTATCCTTAAGTGCAGTGGCCGCCTTTTCATACTCGGGCGCTAACCTCTTACAATGACCGCACCATGGGGCAAAAAATTCCACAAGAGCGGTGTCGTGCTCCCTGATCCGATCGTCAAAATCGGATCCCGAGTAGTCGAGCACGTCGCTTCCCAGGACAGCCGACACAAAAGCGGCTAGCAAAATAATCTGCTTCATGGCGTTGCCCGGCACCTCGGCCGCGACCACGCTAATCGAATTCCCGCGGCCGCC…
125	357	Uncharacterized protein		89												CGTGGTCGCGGCCGAGGTACCGGTACCTGCTGTACGTCGCTGCCACGTCCGTGTCTGAGTCAGCTATTATGTGCCCATGTTCGCCAGGAGGGTAGTGGAATGGCTTCCTGGAAGACTGACTTGAGAAGTTTTCGCTCGCAACTAGCGAGCTGCATCCACTGCGTACGGCGTCGCCTTCCTTTTGGTTGATAGCCCTTGACAACAGCGGAGATTTTTCACTGGGATCCATGAGACTCACGGGACGTAGCTGACTCGCTCACTCAACTGCAGTGGAATCGCGGCGATCTGCTGCGACGAAGCGACATGCCGTCGTCGAGAGCGTCGCAGAGTAGCACGCACGCTCTGATCCGCGCACCTCCCCCGCCAACAAACGCTACCTGCCCGGGCGGCCGCTCGA
70	710	Ixodes scapularis amidophosphoribosyltransferase-like (LOC115318354), mRNA	1	53		0.590319	0.590319	0.00346399	Molecular Function	catalytic activity	0004044	XM_029978056.1	1694	0.8331	transferase activity	GGTCGCGGCCGAGGTACTTGCCCGTGAGGCAGGCGGTGCAGTGGCCGACCTCACGATTTCCGCCGTTGGGGCGTTGGACGCCCTTCTGCACGGCGGTGGTGAGGCCTTCAACAGAGAGGTAGACCAGGCTGGCGGCACCCAGGGTGTCCGCCAGCTGCTTGGCGTCCAGCGTGTTGGCGATCAGCTCCTCCTTGGTCGGAATGTTGATGCCCATGTAGCACGGGTAGTGCAGCGGAGGAGACGCGATGCGGATGTGCACCTCTTTTGCACCCGCTTCCTTGAGCAGCTTGATGATGCTGCCCACGGTGGTGCCTCGCACGATGGAGTCATCGATGAGGATGATGCGCTTTCCGCTGAAGTTGTCCGACAGCGGGCCAAACTTCTTGGCAACGCCGAGCT…
130	233	Cricetulus griseus hemoglobin subunit alpha (LOC113836650), mRNA	3	91								X57029.1		1		CGAGCGGCCGCCCGGGCAGGTACTTGGAGGTCAGCACGGTGCTCACGGACGCAAAGAATTTGTCCAGAGAGGCGTGCACAGCGGGGGTGAAGTCGGCGGGGTGGTGGTTGGCCAGGGTCACCAGCAGGCAGTGGCTCAGGAGCTTGAAGTTGACAGGGTCCACACGCAGCTTGTGGGCGTGCAGGTCGCTCAGAGCGGACAGGGCACCGGGCAGGTCATCGAGGTGGCCAACGGCATTGGTCAGGGCGTCTGCGACCTCGGCCGCGACCA
131	155	Peromyscus maniculatus voucher WM480T2B alpha-globin (HBA) gene, HBA-T1/T2 allele, complete cds	3	92	361							KJ726241.1		0.9161		GCGTGGTCGCGGCCGAGGTCGCCGACTTCACCCCCGCTGTGCACGCCTCTCTGGACAAATTCTTTGCGTCCGTGAGCACCGTGCTGACCTCCAAGTACCGTTAAACTGGAGCCCCGGGGCTGCGTCCTGCGGGCTTGCCTTCTGGCCAGGCCCTCCTCCCTCCCTCGCACCTGTACCTGCCCGGGCGGCCGC
361	444	Peromyscus maniculatus voucher WM480T2B alpha-globin (HBA) gene, HBA-T1/T2 allele, complete cds	3	92	131							KJ726241.1		0.9212		CATGCTCCGGCCGCCATGGCGGCCGCGGGAATTCGATTCGAGCGGCCGCCCGGGCAGGTACTTGGAGGTCAGCACGGTGCTCACGGACGCAAAGAATTTGTCCAGAGAGGCGTGCACAGCGGGGGTGAAGTCGGCGGGGTGGTGGTTGGCCAGGGTCACCAGCAGGCAGTGGCTCAGGAGCTTGAAGTTGACAGGGTCCACACGCAGCTTGTGGGCGTGCAGGTCGCTCAGAGCGGACAGGGCACCGGGCAGGTCATCGAGGTGGCCAACGGCATTGGTCAGGGCGTCTGCGACCTTCTTGCCGTGGCCCTTGACCTGGGCAGAGCCGTGGCTCACATCAAAGTGAGGGAAGTAGGTCTTGGTGGTGGGGTAGACAAAGAACATCCTCTCTAGGGCCTC…
132	388	Mesocricetus auratus eukaryotic translation elongation factor 1 gamma (Eef1g), mRNA	3	93								XM_021226072.1		0.9201		GCGTGGTCGCGGCCGAGGTACTCTCAAACCGCGGGCTGGGTCTCCGCGCTACCAGGATCCGATTTCCCCCATGTATACGACTCGTAGACCACCTGGCAATCTGGACTCTCCGGAAAAGCAAGCTCTTGGCCTCGGAAGACCCTCTTGCCTCAAATGGAGCTATTGTTGTTGGTTCCAAAGAGGATGACACTACCAAAGGCGTTCTTCCTCAGTTTGGCCACTCGCTGGAACATTCCAGTGATGAGGTTGCAACTCATGAAGGTCTGGGTGAGCTCGTCAAGGAACCGGGACTCACCATACCACAGGGACCAGCCATCCTTATCAAAGTGCTCCCAAAAATACGGCAGCGCCACACACTGCGTGTCCTCATTGGAGTACTTTCTCTTACACTCATCCAAC…
134	222	Uncharacterized protein		94												CGAGCGGCCGCCCGGGCAGGTACAAAAATCAATGCCAACGCACATCACAGGCTAGCCACATGTAACGCAGCAGAAAACTAAGGGCTACAGCCGAGCCACCCAATATAATCGCAGCACCAGCAGCAGGCCTTACGTCGAAAACGCCCAACAAAGATGCATTGCGCATTTCAAGAAGATTTCGTGTACTTTGCTCAATACTAGAAAATTTCACCAGCAACTGCAGTATATATTATACATATATGTACCTCGGCCGCGACCA
135	602	Uncharacterized protein		95												CGAGCGGCCGCCCGGGCAGGTATCGCATGACCGTTCAAGGTCACGTGATCGCTCGAGGTCCAGGTCCAGGTCAAGGAGCCGCTCCAGGGGGCGATCTGACAGAGGGCGGTCGCGTGATCGCTCTCGGGACCGATCCCGAGGTCGTTCACGGGGGCGATCCAGAGACAGGTCGAGGGACAAGTCTAGAGACAGGAAAAGGTCCAGATCACGTGGTCACTCTAGGGGAAAGTCAAGGGACCGCTCTAGGGGAAGGTCCAGGGACCGCTCTCGAGGAAGATCCAGGGACCGCTCTCGAGGAAGGTCGAGGGACCGCTCCCGAGGAAGATCCAGGGACCGCTCCCGAGGCAGGTCTAGGGACCGCTCCCGAGGCAGGTCGAGGGACCGCTCCCGAGGTAGGTC…
341	333	Ixodes scapularis cytochrome P450 3A16 (LOC8032629), mRNA	1	223		0.58548	0.58548	0.00343559	Molecular Function	binding	0019825	XM_029987441.1	1708	57% 0.001 67.18%	cofactor binding/ion binding	GGCCGCCCGGGCAGGTACGTTGACGGGGGCTCCTTCCTCAGCTTCAGCGTTAAGCATCAGCTGCAATAGGTCGGTTCTTCCGCCCTCATGGTTATTCCTGCGGAATTGGATTATCGGAGTGACGTCGTCGATAATGTTGTCAGTCGGCGTCTTGCTAAAAAATTGCGCAATGAAAGGAAACAGCAATTTCCATAGCGTATCTAGTTCTGGAAAGCACGCCGTAAGATAATTTCTCCAACCGTGTCGAAACTGCTGGAAGCTCTCTAGGCTGTCATGCAGGAGAGACTCGGCCGTTCTGTTGCTTTTTCCTTTATGTTGCAAATCCGACTTGAGACCGAATGCTGAGCGTACCTCGGCCGCGACCACGC
316	366	Ixodes scapularis dimethylaniline monooxygenase [N-oxide-forming] 5 (LOC8038919), transcript variant X2, mRNA	1	207		0.565931	0.565931	0.00332088	Molecular function	Catalytic activity	0004499	XM_029983572.1	1767	0.7686	oxidoreductase activity	GAGCGGCCGCCCGGGCAGGTACCATCCCTGTCCAGTCGGAGGACTTCGTGGTTGAACCGGATCCTGGGCGTCACGCCGAAGTGGTCGGCGTAGCTCCGCAGGTAGTGGAGAGTCTGCCGGTGAGTCATGAACAGGGGCGCGTCCTTGTCCGGCGGGAAGTCGCTGAAACAGGACATCTCCTTGCTCGAGTTGGCCACCGTGAAGCGCATCACCGTACCGATGCCGGACTCCGGGGTCTCGTCCCGGTACCACCATAGCCCGCCGCTGTTGGAGGCCCTCTCGAAGCAGACGACGTCGAGGCCTTCTTCGAGGCACGCCTTGACGGCGGTGATGCCGCAGCAGCCGGCACCGATCACGGCGACCCGCATCTTTCCGCGCTGGAGGATACCGGAGCACTTG…
141	466	Uncharacterized protein		98												CGAGCGGCCGCCCGGGCAGGTACCCGCTCAACGACCGCTGCTTCTCTTTCGAGCGCAAGGGCCAGACGCAGTCGGCCTTCCTCTACGCCTTCGCCTTCCTCTTCGTGCTCGCTGCCGCCTTCGTCTTCTCCGGCCTGCGCCAGCGCGTTTGACCGGGCCCTTCCACCTGTACAGAACACCCGAGGGAAAGAAAGGAGTCTGTGGGGAGGCATCGTGGAAGATGCCCTCCGTGATGTGCTATAACGCTGTCCAGAAATACGCGGCTGCGGGCATTAGCCATGTAGGCCATGCAAAGATACAGCTGTGTCCAGAGTTATGTGCAGTGCATATAATTGAGGCGTGGTATGTAGAAACCTTTGTGACCACACAAATGGTTGGTTCTGCCACTCAGGACAAGTA…
46	409	Boophilus microplus neutrophil elastase inhibitor mRNA, complete cds	1	36	60, 99, 203, 371	2.44499	12.2249	0.0717359	Molecular Function/Biological process	molecular function regulator/ cellular process/ response to stimulus/biological regulation/response to stimulus/metabolic process/ cell population proliferation	0004857/ 0019725 /0006954/0010951/0045088 /0042176/0044342	DQ822071.1	409	0.7081		GCGGCCGCCCGGGCAGGTTTTTTTTTTTTTTTTTAGGTGAACAGATTTATTCAGCGTGGAAATCCTTCCGTAAATGAACTAGTGGCTCTCCCGGCATTCGGCCAGGGCAGCACGAAGAGCGGTCTTAGTCTCCTCCGAGAAGAAGTCGGCATGCTGCGCGTGGGTGTCGCGGCTCAGCTCGCAGACCTTCGTGAAAACGCAGTCCAGGTCTTCACATTGGAGTCGCGACTTGACCTCGTTGAACTTTCCGCGAGTCTCCTCACTCACGTGGGTCTTCAAGCATTCCACAACCGCGTGCCTGGATTCGGCTGGGAGGCTGCAGATGCCGTCCTGGGCGTAGGCAAGGCCGACGACGGCGAAGAAGGCGAGGGCGACGACAGCCTTCATGGTGACCGGGGA…
333	246	Ixodes scapularis obg-like ATPase 1 (LOC8031955), mRNA	1	217		0.551572	0.551572	0.00323662	Molecular Function/Biological process	Catalytic activity/binding/metabolic process/response to stimulus	0016887/1901363/0046872 /0032403 /0050896	XM_002407878.2	1813	0.8699	hydrolase activity/heterocyclic compound binding/ion binding/protein-containing complex binding	CGTGGTCGCGGCCGAGGTACTTCAAGCCGCTCAGCAAGGTCCCAGCGTGCCTCAACGTCATGGACATAGCCGGGCTCGTGAAAGGCGCTAGCGACGGCCAGGGTCTGGGCAACGCGTTCCTGTCGCACATCCGAGCCTGCGACGCGCTCTTCCACTTGTGCCGCACTTTCGAAGATGAAGATGTCACGCACGTTGAAGGCGACGTCAACCCCGTTCGAGACATCGACATAATCAACGAGGAGCTCCGGAAGAAAGACGAGGAGTACCTGCCCGGGCGGCCGC
60	468	Boophilus microplus neutrophil elastase inhibitor mRNA, complete cds	1	36	46,99,203,371			0	Molecular Function/Biological process	molecular function regulator/ cellular process/ response to stimulus/biological regulation/response to stimulus/metabolic process/ cell population proliferation	0004857/ 0019725 /0006954/0010951/0045088 /0042176/0044342	DQ822071.1		0.7067		GTTTCGAGCGGCCGCCCGGGCAGGTTTTTTTTTTTAGGAAACATGAACACATTTATTCAGGTGAACAGATTTATTCAGCGTGGAAATCTTTCCGTTAATGAACTAGTGGTTCTCCCGGCATGCGGTCAGTGCAGCACGAAGAGCGGTCTTAGTCTCCTCCGAGAAGAATTCGGCATGCTGCGCGTGGGTGTCATGGCTCAGCTCGCAGACCTTCGTGAAAACGCAGTCCAGGTCTTCACATTGGAGTCGGCTCTTGACCTCGTCGAACTTTCCGCGAGTCTCCTCGCTCACGTGCGTCTTCAGGCAATCCACAACCGCGTGCCTGGATTCGGCTGGGAGGCTGCAGATGCCGTCTTGAGCATAGGCAAGGCCGACGACGGCGAAGAAAGCGAGGGCGAG…
143	487	Monodelphis domestica mindbomb E3 ubiquitin protein ligase 2 (MIB2), mRNA	3	100								XM_001366796.4		0.7363		AGCGTGGTCGCGGCCGAGGTACCTTAGCCAGCAAAGGGCAGCGGGTCACACCCGGGCCGAGCTGGGCGTGGTGGTCGTACCGGGCCATTGGACCCGGATACGTAGGCACCGTGATAGGCGCAAACCCTTCCCATGGAACTCAAAAGGCTGGAGTTGTAGTTCTGTGGGACTCCGGAGTGCTGGCTACATACCCGTCTAATCGAACAGGCTTCAGCCCGCTACGGCTCTTCGACAGTGGACCAAGCGGTGTTCACCACCGGGTAGGACCGTGCAGAGAGTGCTCAGGCCCTCTTGTGGGTACCCGGTGGAAGTGCCGCATCTGTTGGGAGCACAACCTGTGTAACCCTTGCTACATGAATGACAAGCATTTCCTGGACCATGCCTTTTATCGTTTCGACC…
349	694	Ixodes scapularis cytosolic non-specific dipeptidase (LOC8029499), mRNA	1	230		0.544662	0.544662	0.00319608	Molecular Function	Catalytic activity	0016805	XM_029973554.1	1836	0.7616	catalytic activity, acting on a protein	CGGCCGCCCGTTCTCCTGGGCGAACTGGGCAAGGACTTTAAGAAGAAGACCGTGCTCGTTTACGGCCATCTCGACGTGCAGCCCGCCTTCAAGGATGACGGCTGGGACACGGAGCCATTTGAGCTGACCGAGAAGGATGGCAAGCTGTTTGGCCGGGGATCGACAGACGACAAGGGCCCCGTGCTGGGCTGGCTGCATGCCATTCGGGCCTTCAAGGAGGCGGGATCCTCCCTGCCCGTCAACCTCAAGTTTGTCTTTGAGGGCATGGAGGAGTCCGGCTCCGAGGGCCTGGATGATCTGCTCTTCAGCATGAAGGGGGGCCCCTTCCTCAGCCAGGTGGATTACGTCTGCATCTCGGACAACTACTGGCTCGGCAAGGAGAAGCCCTGCCTCACCTAT…
146	621	Eimeria maxima mRNA for immune mapped protein 1 (imp-1 gene), strain Houghton	2	102	211, 290, 360, 370							FN813228.1		0.9963		CGAGCGGCCGCCCGGGCAGGTACGTTGACGGGGGCTCCTTCCTCAGCTTCAGCGTTAAGCATCAGCTGCAATAGGTCGGTTCTTCCGCCCTCATGGTTATTCCTGCGGAATTGGATTATCGGAGTGACGTCGTCGATAATGTTGTCAGTCGGCGTCTTGCTAAAAAATTGCGCAATGAAAGGAAACAGCAATTTCCATAGCGTATCTAGTTCTGGAAAGCACGCCGTAAGATAATTTCTCCAACCGTGTCGAAACTGCTGGAAGCTCTCTAGGCTGTCATGCAGGAGAGACTCGGCCGTTCTGTTGCTTTTTCCTTTATGTTGCAAATCCGACTTGAGACCGAATGCTGAGCGTACCTCGGCCGCGACCACGCTAATCACTAGTGAATTCGCGGCCGCC…
211	580	Eimeria maxima mRNA for immune mapped protein 1 (imp-1 gene), strain Houghton	2	102	146, 290, 360, 370							FN813228.1		0.9834		TCGAGGGGCCGCCCGGACAGGTACCTCCGGGAGGCGGCAGCCTACTTGGACCTCTCCCTCATCTTCCTTCGCTTGCGCTTCAACCTGAGCATCCGCTTCTTGCGCCACTTGGCCCGCATGCTGCTCCCGAACTCAGTCCAAAAGCAACAACTTGCTCGTACAAGACGGCACCTCGGCCGCGACCACGCTAATCACTAGTGAATTCGCGGCCGCCTGCAGGTCGACCATATGGGAGAGCTCCCAACGCGTTGGATGCATATCTTGAATATTCTATAGTGTCACCTAAATAGCTTGGCGTAATCATGGTCATAGCTGTTTCCTGTGTGAAATTGTTATCCGCTCACAATTCCACACAACATACGAGCCGGAAGCATAAAGTGTAAAGCCTGGGGTGCCTAA…
290	588	Eimeria maxima mRNA for immune mapped protein 1 (imp-1 gene), strain Houghton	2	102	146, 211, 360, 370							FN813228.1		0.9973		TCCATGCTCCCGGCCGCCATGGCGGCCGCGGGAATTCGATTAGCGGCCGCCCGGGCAGGTACAAGAGGAGTTTTTATTTTGTTGCGACTACTACTATTACTACGTACAATGCTGCCGGATTATTTGGGCACGCAGTTTTTAAACCCTGCGAGTGTTGTGGTTGCCCCGGCATGCTCATGTTTCGATTTTGTGGGCCACACTTTTCATCGTTTGTACCTTTCTTTGGCATTTTGTTTTAAGGCACGTAATAAAAGCTATGATGTACCTCGGCCGCGACCACGCTAATCACTAGTGAATTCGCGGCCGCCTGCAGGTCGACCATATGGGAGAGCTCCCAACGCGTTGGATGCATAGCTTGAGTATTCTATAGTGTCACCTAAATAGCTTGGCGTAATCATG…
360	593	Eimeria maxima mRNA for immune mapped protein 1 (imp-1 gene), strain Houghton	2	102	211, 290, 146, 370							FN813228.1		0.988		CGAGCGGCCGCCCGGGCAGGTGTTGCACAGACTTCTCCACGAGGGAAAAGTTTAGCTTGTTGGCATTGTGCTGAAACACTTGCAGACAAGCCGACCCGGATCTCCAAGGGCTACATCATGGAACCCAAGGCTGTGAACAGCAGCGCCAACTCGGTGATCTTTTCATTGAAAGAAGAAGTGGGCGCTCTGGCCAGAGCGTTACAGATATTCAAGGACAACCACGTGAACCTGGTGCACATTGAGTCGCGCTCTTCGGCCCGTTTCAAGGATGGCTACGAGTTCATCATCAACTTCAACCCAAGCGAGGGGAATGTTCACGAGGCCTTGGAGAAAATCAAGAGCATGTCGCAGTACCTCGGCCGCGACCACGCTAATCACTAGTGAATTCGCGGCCGCCTG…
370	631	Eimeria maxima mRNA for immune mapped protein 1 (imp-1 gene), strain Houghton	2	102	211, 290, 146, 360							FN813228.1		0.9853		CGAGCGGCCGCCCGGGCAGGTCAGAGACCGCCGTTGCTTATCGGTTCCTATCACGATGTCGGGAGGTAGCAGCGTTTTGGCACTCAAGGAGGACGATGTCAGGCGATTCCTGACCGCAAAAACCCACCTGGGGACCAACAACTTGGACTTCCAGATGAAGGAGTACCTCGGCCGCGACCACGCTAATCACTAGTGAATTCGCGGCCGCCTGCAGGTCGACCATATGGGAGAGCTCCCAACGCGTTGGATGCATAGCTTGAGTATTCTATAGTGTCACCTAAATAGCTTGGCGTAATCATGGTCATAGCTGTTTCCTGTGTGAAATTGTTATCCGCTCACAATTCCACACAACATACGAGCCGGAAGCATAAAGTGTAAAGCCTGGGGTGCCTAATGAGT…
147	684	Uncharacterized protein		103	149											CGAGCGGCCGCCCGGGCAGGTACCTACCTTCACAGGGTGTTTTACGGGCATATACTTAAAGGGCAGGTGTGCTGCAGAAAGCTCCTCATCAATACATCGAAGCCTGCTAGATAAAAAAAAATGACGCCGCACCTCCAGCAGGCTACAAAATTACCTTCAAGCTTCAACGTTGTGCTCCGGAGGTGGCAGTAGATAGCTATGTGCCAGACTGCCATGCAGGCTGTGTTTCACAGCTTTCAACTTCGCAAAGCTGCTGACCACAATGCTTTAGAGCAAGTAGAACCATGGTTTTTTTCCTTCCATTCCCTCCCTCCGTGAAGCGAAATGGCAACCGCAGCATGGCCTATGTTCATACAGCCGTGGACATATGGCTTCTGAATGCTGCTAAGCACTTGTAAA…
149	684	Uncharacterized protein		103	147											GGTCGCGGCCGAGGTACAAGGCCAGGAAAATGGCCATGGACAAAATGGCACACATCATATCTTTCTGCACACAGTAATTCTTTCTTTAACTCTGAATCCCAGGGTCGGGTGGAGCTTTCCAACAGGTTGCCTTTCACAGCCCGTCAATGTGAATGTGAGAAAAAGAAGAAAGAAAACACTGACAAATGCGAACTATGCGAAAAAACCATCGGCACTCGCTACATGTCAAGAAAGCAACTTTTTCAAATATGGTGGGCATCCAAAGTTAAAATTTTTCTCTCGCTACACAAAAATGAACTTCTGGCAATTCCGGCAACATGTTTTACAAGTGCTTAGCAGCATTCAGAAGCCATATGTCCACGGCTGTATGAACATAGGCCATGCTGCGGTTGCCATTTC…
148	589	Uncharacterized protein		104												GCGTGGTCGCGGCCGAGGTGCAATTTGTAGACCAACAAAGAGAAGCATGCTACCAGCTGCGGTGTTGATAGCCCTTGTCGCAAGTTCCTACGCGCTGCCCTTCGGCACAGAAGTGGAATATGGCAACGCCTACATCGACTCCATCATCAATTTTGAAATGCCCAGCCGGCTGCTCCACCTCGATCCGCTGACAAGCTCCAACTTTCAACCAGTCAACGCGAACAACCGGGATGTATCAGTCCGCTTCGTCTCCACGCGAGTGACGGGTCTGCGAGACATTCGACGAGATGGCGACTGTCAGCTGACCCCCTCGCTCGGTGATCAGCCGAGGACACTGCAATGCGTCCTCAGAACCGACCTTCACTATAAAGTAGTGGTGAACGCGACGTACGGGAACGT…
99	406	Boophilus microplus neutrophil elastase inhibitor mRNA, complete cds	1	36	46,60,203,371			0	Molecular Function/Biological process	molecular function regulator/ cellular process/ response to stimulus/biological regulation/response to stimulus/metabolic process/ cell population proliferation	0004857/ 0019725 /0006954/0010951/0045088 /0042176/0044342	DQ822071.1		0.8302		GGTCGCGGCCGAGGTTTCTCACAACCACCGTCCGCACCGCACCATCACCGCCAACCATGAAGGCTGCCTTCGCCCTCGCCTTCTTCGCCGTCATCGGCCTTGCCTACGCCCAGGACGGCGTCTGCAGCCTTCCAGCCGAATCGAGGGAGGAGCTTGTGGAATGCCTGAGGGCTCGCGTGGGCGAACTGACTCTCGCAAAGTTCCGCCACATCAAGACGGAGGTCGAGTGTATTGACAACCAGTGCGTTTTCACCAAGATCTGTGAGCTGACCAGTGACACCCACGCGCAGCACGCTGACTTTTTCTCGGCGCAAGAGAAGACCAGACTTCGTGCTCACTTTGCCGCCTGCAGGGCGACCCTCTAGTTCACCAACGGAAGGATTTGTACACCGTGTTAAG…
291	427	Ixodes scapularis glycerol-3-phosphate acyltransferase 4 (LOC8051510), mRNA	1	186		0.537057	0.537057	0.00315145	Molecular Function	Catalytic activity	0004366	XM_029990331.1	1862	0.8689	transferase activity	CGAGCGGCCGCCCGGGCAGGTACCAGACGTCGCAGACAATAGCCCACGATGACATCATCATGGCCAGGTAGTGGATGTAGTTCTGCTTGCTGCTGTTCCAGAAAGCATCGCCAAACCGGGCGTCGTACTTGATTGCGGCTGGGTAGATGGTGCCGCCAACCTCAAAGCTGCCTTTCTTGAATTGCATCACTGACGTGTTGTTTATGCACGTGCCTTCTGGAAATATGAGGATGGGAAGCTTGGTAGGGTCTTCGACGTGCTCCCGGAGCCGCTTGGCAACAGCCTGTCGGTCCTTGATCTCTGCTCGCTCAAACCAGATGTGCGAAGCCGCCTTGTTCAGTGCTGTCTGGATCACCCCGATGAAGCCGCCCTGGGTCTGGCCCACCAGGGCGTAACAGT…
22	344	Ixodes scapularis protein phosphatase PP2A 55 kDa regulatory subunit (LOC8031456), transcript variant X1, mRNA	1	19		0.530223	0.530223	0.00311134	Molecular Function	molecular function regulator	0019208	XM_029969997.1	1886	0.811		CGGCCGCCCGGGCAGGTACTCTCCTCTCCTAGGTTGGCTCTGGCGGGACGCGGGGTCTCTCTGGAAGATGACAACCCGGCCACCCTTGTCGCCTGTCGCAAGAAGGTCGCCGTCATGGTTGAACTCCACGCACGAAATTATGTCCGCTTCCGTTACATCGTCATCTAAGGTCCCCTTCACTTGAGAGAAACACCACTGGATCTCTCCATTACCTGCCATTACAGCCGTAATAAATAATGCAAAAAGTTCTTCGTTCTCCTTGAAAAATTAACTACGACTGCCTGACGCTTCAAGACATGTAAATTTCATTCGATGGCGTTAGATTTACAAATCAATAGTAGAAACCGATTTCAAGATGGCGCACCTCGGCCGCGACCACGC
151	439	Uncharacterized protein		106												GCCGCCCGGGCAGGTACGTGAAGGCCGGAAGCAGTGAAGGCAAGACCGCAGATGGAAAGTTAAACGGTCCTGATGAGAATCCTATGGAGGGACTTATTCGCGTCACTCGTGACTGGGTTAACGTAGAGTCTAATGAGGGTAGCCCAAGAGAGGAGAAGCGAGTGAACGGGATGCCACTGCACCTTGCCTGCCACTCTGGTAGAGTTGAAACCGTCCGTTTGATGGCAACATGCGGCGCTGACTTGGAGAAAGAAGACGGCGATGGGGACACACCATTGCATTACGCAGTGCATGGGAGTGAGCCCATGGTTGCACAATTGCTGCTTTCACTGGGTGTGAAAGTCAATGCGACCAACAAATGGGGCCGTACAGCTCTGCATATTGCCACCAGCAAAGCTT…
332	523	Ixodes scapularis estradiol 17-beta-dehydrogenase 8-like (LOC115322554), mRNA	1	216		0.529381	0.529381	0.0031064	Molecular Function	Catalytic activity	0004303	XM_029982911.1	1889	0.009 70.63%	oxidoreductase activity	CGAGCGGCCGCCCGGGCAGGTACGCACAGTAGCCGCTGTTGGCGAGGATGCTGGCCACGTTCACGATGGCACAACCTCCCTCGGGCAGCGTTGCGCGGGCGTTGATCATCTCTCGGCTGGCGGCCCGTGTCACCGTGAAAGTACCTCAGCGCCATTCTAGCCCCGAAAGACATTTTTCTGAAAAAAAACCCTCAGGTTAACCCTGATGACATCGTCGAAGACCTCGTCGGAGCACTCAGAGATCAGCCCCAGACGAAGAATGCCCGCACAGTTGACGACAATACTGGGTGGTCGCTGGAAAATACTTTTGACGCAGGCGAAGAGCTGCTCCACGGACGAAGAATCGCCGACGTCTACTTGCACGGCTTGGTGGTTCGCGCTGCCTGGGAGGGACTGCGC…
154	373	Mesocricetus auratus zinc finger and BTB domain containing 10 (Zbtb10), mRNA	2	108								XM_005066785.3		0.9973		GTCGCGGCCGAGGTACCGCAGCCAAGGGAAGTCCTTGAGCCAAGAGGGCTGGAAGGAGCACTGGAGCTTCTGCATGAGGGACTTGGGCCTCGCGAGCGGGAAGTGCTGGACAGTCTCTCCGTCGCCAGCTCCCACTCCGCTGCCCTCCGCTTCGTCCCCGCCATCGCCTCCCGACCGCCTGCTGCTGCTGCAGCTGCCGCCTTCCGCCCCACTGCCGTCGCCCGGGCTCGCCCCCTCCTCCTCTTCCTCGGTGCTGTCGCTCAGGGACGCGCCGTCCTGCATCAACTCCTTCCCCTCCAGCGCGTCCAGCTCCAGATCCACGGCGGCCGGCCCTCGCCCATTGAAATGCCTGAGGGGCCACGCCGAGGTCCCCGGGCGGCCGCTCGA
170	460	Ixodes scapularis sorting nexin-2 (LOC8037550), transcript variant X1, mRNA	1	115		0.520291	0.520291	0.00305307	Molecular Function	binding	0008289	XM_029973232.1	1922	0.691	protein binding	CGGCCGCCCGGGCAGGTCTCGGACGCGAGACATGGCGGACCCCAAGGAGCCCCCTCAGTATGTCGGCGAAGACTTCGTCAATTCAAAAGATGATGATGACAAGTTCGGTTTCACGTCTACCGTCGAGCATCACAAGAATCTGAGGGAGGGTCTCATGGAGGGTGCCGAAGAGGTGGAGGTGAACCTGGACGACGACGAGCCTCCGACGCAGGCGCCACTGCTGGGGTCGGGGAAGTTGGAGTTCCGAGGCTCCGAGGACGAAGTGCAGCGAAGCAATCCCGAGCCGAACCCACCCAAGCAGGCCACGACGCTTTTTTCCCCAGACGTGAGCACACTCAAGCTGGCCAAAGACAAAGAGGTGCAGCCCCCGAAGGCCTCTGAAGGGGAAGAGTTTGTGGA…
162	500	Uncharacterized protein		110												GGTCGCGGCCGAGGTACGATGAACTGCGGATCTTTTTTTTTTTTTTTTTTTTTTCTCTCTGGGCGCCGCCATTGTATCATTCGACTGTTGTAGCGCCGCTATAAATTGGCGCAGCCGACAGGAACATCAAACTGTGCACATGCAGCACAGAACAGAGCATCTTTTCGAAGGCGACGAGATGAAAAGGTGTTTAGTTGCGCGTGTGGCGAAAATATGTCGAGCTTGTGTCGGTGTTGCTTTGGTGCGCAGGGGTGCCGTGCTCACAGGGGAATGGGCACGGAGATGTCGGAGGAGCCGGAGTAGGTGCCGGCGCACGTGGTGCAGCTGCACTCGGTGGGGTTCCGGTAGTCCATCTCGAGGTTTCCCCTCGCGCAGCTCAGCGTAATCCTCTTCTGCACG…
169	270	Ixodes scapularis ATP-dependent RNA helicase DDX18 (LOC8023451), mRNA	1	114		0.518941	0.518941	0.00304515	Molecular Function	catalytic activity	0039510	XM_029991894.1	1927	0.8609	catalytic activity, acting on RNA	CCGCCCGGGCAGGTACGACTTGTACGCCTCTTTGGCCGACATGTGTAGGTAGTAGTTTTGCGAGATGAGCTTCTCCAGCTGTGGCTGGATGTTGGCGATCTTGGCCCAGGAGAACTCGAACTCCTGCAGGGGAACCTTGGCCACCTTGAGGTAGCGCAGGAAGCCCACCTCTTCGGGCCGCAGGATCAGAAGCGCGTGGCCGCGCCCGCCTTCCCCTCGAGCCGTCCGGCCCACCCGGTGAATGTACTCCTTGGGGTCATCAGGCGGGTCGTATTGGACAATCCACCTCGGCCGCGACCACGC
244	198	Atta cephalotes pre-mRNA-processing factor 17 (LOC105619494), mRNA	1	150		0.513347	0.513347	0.00301232	Biological Process	metabolic process	0008380	XM_012201009.1	1948	0.7381		CGAGCGGCCGCCCGGGCAGGTACCTTTTTTAAGCAGAACCATTTTTGCATATATCCGCGTTTGGTGCGGCACTCACGACCATCTTTTTGAACACGTTTACACTGAGGCCTGTGGCAGCTGAGCCGTGTGGTTTTTTATATGTGTATATTTAAGTGTTTTTTCCCCCCTAGAATGTATACAAAGAGATATTAAATTATTTTTTGAGCCCAAAAAAAAAAAACCTCGGCCGCGACCAC
203	407	Boophilus microplus neutrophil elastase inhibitor mRNA, complete cds	1	36	46,60,99,371			0	Molecular Function/Biological process	molecular function regulator/ cellular process/ response to stimulus/biological regulation/response to stimulus/metabolic process/ cell population proliferation	0004857/ 0019725 /0006954/0010951/0045088 /0042176/0044342	DQ822071.1		0.7081		GCGTGGTCGCGGCCGAGGTCTCACCTTCCGCCCTCCGCCCCGCAATATCCCCGGTCACCATGAAGGCTGTCGTCGCCCTCGCCTTCTTCGCCGTCGTCGGCCTTGCCTACGCCCAGGACGGCATCTGCAGCCTCCCAGCCGAATCCAGGCACGCGGTTGTGGAATGCTTGAAGACCCACGTGAGTGAGGAGACTCGCGGAAAGTTCAACGAGGTCAAGTCGCGACTCCAATGTGAAGACCTGGACTGCGTTTTCACGAAGGTCTGCGAGCTGAGCCGCGACACCCACGCGCAGCATGCCGACTTCTTCTCGGAGGAGACTAAGACCGCTCTTCGTGCTGCCCTGGCCGAATGCCGGGAGAGCCACTAGTTCATTTACGGAAGGATTTCCACGCTGAATA…
377	352	Haemaphysalis longicornis HlATG3 mRNA for autophagy-related 3, complete cds	1	248		0.492126	0.492126	0.00288779	Molecular Function/Biological process	Catalytic activity/cellular metabolic process/metabolic process/localization	0019776/0006501/（0000045 /0000422/0044805/0034727 ）/ 0006612	AB513349.1	2032	1	ligase activity	CGGCCGCCCGGGCAGGTACGACTTTGCTGGCAGGCCCTCGCCGGACGCCCACTGCCATGTTGGGCAATGGTGGACCAGGTGGTCCCCAGCCAGCACAAACTCTTCTGGGGTGAGGACGCCCGTCTCTTTAAACTTCGACTCCTTGAGGATCGGTGTGAGTTTGTCGGCGAACCCCAGGGCCGTGCCTTTCACCGTGTTGATAACGCTCTGCATGTTTAGTGCGGGCAACGCAACGACCGCAGATGCGGAGATGGAACGCGCAGTATTTCCAGTATTCCTTCGACCGCACTGTCAATTAGTGTAGCTGTGACACGGAGTGATTGAGACGCCGAAAACGAAAACACACCCACACTAACTGATCAGGCGGGCACCTCGGCCGCGACCACGCT
58	700	Ixodes scapularis P2X purinoceptor 4 (LOC8031378), mRNA	1	45		0.484262	0.484262	0.00284164	Molecular Function	transporter activity	0004931	XM_029984228.1	2065	0.6346	transmembrane transporter activity	CGGCCGCCCGGGCAGGTACGCCATGTTTTACGAGAAGGGCTACCAGATCTTCAGCCCGTGCACCAGCGCGAGCACCGTGAAGGTAAAAGGGGCGCTGTCCACGGAGTTCCTCCCGGACGACGTCTTTAACCCGGCGCTGGAGGATCCGCAGCGCTACCGCCGCGTCTGGGACATCGAGGACATCGTGGTTCCGCCGCACGACACAAACAAGTTCTTCATCACCACAAATGTGCTGGTGACGCCCAATCAGACCATGAGCCAATGTCCCGAGGATGCCGGCGTCAAGAGTGCGTGGTGTAAGTCGGAGAACGACACCTCCAGCTGCACCAAAGGGGTCCCCGTCAAGCGCGGTCACGGCGTCATGACCGGACGGTGTGTGAAAGCGGTTGGTTCGAACGA…
175	409	Uncharacterized protein		116												GCGTGGTCGCGGCCGAGGTACTCGACGCGGCGCTACCACCGGCAGGTGGACGATGACGACTCATTCGAGGCGTCTGGCGACGGTTACGGGGACGACGAGGACTTCACCTCGTCCACGCACAGTGGCCACTCTCCCCCTGTCGACATCCCCGGCCGGCCGCACCATCCTTCGTCGCCGCCTCCACTCTTCGAGACGAAGAAAGGACACGGCGAAGGCGATGTTGGCACCGGGTCGTCGCACCTGTTCCGCAGTTCTGTGCACGTCGTCAACCAACCGTTCGACGCCTCCCTGGTGCGCCAGGACAGCGACAGCTTCAGGCGGCTCAGCGAAGACTTCAAGCACGAGCTCTCCCGTGCCCTGGCGGCCTCGCTGCGGCTGCGGCCTCCGCACAACGTCCCG…
176	475	Babesia microti strain RI chromosome III, complete genome	2	117								LN871598.1		0.9832		GCGGCCGCCCGGGCAGGTACCTTTTCTGCATTGAGTAAAGTCACACTCCCTGCCAAGAAATCGCAACAGTATTGTGATTACAAATTGGCAATAGCATACAAGGCAATTGTGATAAGTATCATGCGTGATGAGATAGCTTCGAGGAAGGCGCCGCTTGACTTGGGGAATCCATCAATGTGCTTTTCGAAAAAAGTCATAGAAGAGTCCTTAGATTGACTTTCCAAGTTTTTCTTGGCCATATTATAGACGCTCAAAACCTTGTTCTTGGAATCCTTGACCAATGTTTCAAATTCCGCATATTCGTCCGAAACTTTTTTTAAGTCTTTTTCCTCGTAAGTATTAACAGCCACTATGGAATCATGTTTCTTCTTAATATCGGCTATGTTTTTTTTAATAGCG…
228	701	Ixodes scapularis aldehyde dehydrogenase, mitochondrial (LOC8041877), mRNA	1	140		0.471032	0.471032	0.00276401	Molecular Function	catalytic activity	0004029	XM_002415038.2	2123	0.8148	oxidoreductase activity	CTCCGGCCGCCATGGCGGCCGCGGGAATTCGATTTCGAGCGGCCGCCCGGGCAGGTACTGTGCGAGCCTGATCAAGGAGGCTGGCTTCCCACCAGGGGTTGTCAACGTGATTCCGGGCTATGGCCCCACAGCAGGAGCGGCCATTGCCAGCCACCCGCACGTTGACAAGGTGGCCTTCACCGGCTCCACTGAGGTGGGAAAACTTACCCAGGAAGCAGCGGGAAAATCTAACACCAAACGAGTCACCCTGGAAATGGGAGGCAAAAGCCCACTAGTTGTCTTTGATGATGTTGACTTGGACGAGGCTGTGGAGATAGCCCACGGAGCTGTGTTTGCCAACATGGGCCAGTGTTGCTGTGCTGGCACCCGCACCTTTGTGCAAGAGGGCATCTACAAGGA…
183	612	Uncharacterized protein		119												GCGGCCGCCCGGGCAGGTACATTCGTCCTCTGCGCCTTCCTCAATCACGGCCATCGCTGCTTTTCTTGTAAATAGCTTCTTACCTGTGCCAAGTGTGCGTTAGAGAAGAGATAAACAGACTTATCGACGTTTGTAATTCTTCATCTAGTCTCTCTGCCCGGTGGCTCAAGAATAGACGTCTAGAGGTCACTTTGCAACGGCAACAGAAGTGAGAAAGGAGAAAAGAGAATGTATTTATCTTTGAGCAAGCCGCACAAAACCAACGCGGGAAAGACGACGTGCCAGAAGGGAGCGAGTCCAAAGAAGAATAGGCCGGCCGCGCGGGGGAAAATAAAAGCTGCTACGCACCGGTAACAAAGGCGGGGCGGTTGGCGAACAAGAGCAATTGACTCTTTGTAT…
246	626	Ixodes scapularis electron transfer flavoprotein-ubiquinone oxidoreductase	1	151		0.459982	0.459982	0.00269917	Molecular Function	catalytic activity	0004174	XM_029972289.1	2174	0.8116	oxidoreductase activity	CGTGGTCGCGGCCGAGGTACGGCCTGGGCCTCAAGGAGCTCTGGGAGGTGGACCCAGCCAAGCACCGGCCGGGACTCGTCATGCACAGCATCGGCTGGCCCCTGCACAAGGACGTCTACGGGGGATCCTTCATGTACCACCTGGACGAAGGTTCCCCCCTGGTGTCCATCGGCTTTGTGGTGGGCCTGGACTACCAGAACCCGTACCTGAGCCCCTTCCGGGAGTTCCAGCGCTACAAGACGCACCCGTTCATTCGCAACATCCTCCAGGGAGGCAAGCGCATCGGGTACGGCGCACGAGCGCTCAACGAGGGAGGCCTGCAGAGCCTGCCCAAGCTGACCTTCCCCGGAGGCTGCCTGGTGGGCTGCAGCCCTGGCTTCATGAACGTGCCCAAAGTGA…
139	296	Ixodes scapularis glycoprotein 3-alpha-L-fucosyltransferase A-like (LOC115309613), mRNA	1	97		0.458505	0.458505	0.00269051	Molecular Function	catalytic activity	0008417	XM_029967880.1	2181	0.7687	transferase activity	TCGAGCGGCCGCCCGGGCAGGTACATTAAGGAACTGTCCCGTCACATCCCAGTGGACATCTACGGTAGGTGCGGCACCAAGGTCTGCCCAGGACACTTCACGCGGGACTGTGACGTCACAAAAGACTACAAGTTTTACCTCGCCTTCGAAAACAGCAACTGCCGAGAGTATATCACCGAAAAGCTTTGGTGGAACTCCTACGAGAAGGAAACAGTACCTGTGGTGATGGGGCGTCTAAAGAAGAGTACACCAGGTTGACGCCACCGCACTCCTTCATTCACGTGGAGGATTTCGAGGGTCCGGCTGAATTGGCCAAGTACCTCGGCCGCGACCA
1	112	Drosophila mojavensis uncharacterized protein (Dmoj\GI1..	1	1		0.457875	0.457875	0.00268681				XM_002002717.2	2184	0.76		GCGGCCGCCCGGGCAGGTATCGAATTCCGCCTGAACGTCAACAAGAAGCTCGAGCTGAACGATAAGCGGGAGAAGAAGCTGATCAAGGCCATCAAGCAGGCGGCCTCTGGCATCCTGCAGGGAATCCTGTACCTCGGCCGCGACCACGC
260	223	Ixodes scapularis splicing factor U2AF 50 kDa subunit (LOC8027906), mRNA	1	160		0.455166	0.455166	0.00267091	Biological Process	metabolic process	0008380	XM_029993961.1	2197	0.9103		CGCGGCCGAGGTACTTGTCCGGGTCGAAGTATGACGCCCACGACCACGCGGTTGCTGAACTTGCGCCCAGTCAAGCTCTGCTGCGCCTTCTGGCAGTCGATGACCGAGTTGAACTCCACGAAGGCCTTTCCGCACCCGGGCACCTCGACGCCCTCGATGGGCCGGGGGATCTCGATGCTCTTGACGACGCCGTACTTGTTGCACTCTTCGTGGATGTCCTCGAGGATGTCCTCGTACCTGCCCGGGCGGCCGCTCGAA
269	494	Ixodes scapularis venom serine carboxypeptidase (LOC8031087), mRNA	1	169		0.440917	0.440917	0.0025873	Molecular Function	catalytic activity	0004185	XM_029977627.1	2268	0.738	catalytic activity, acting on a protein	CGGCCGCCCGGGCAGGTACCTTGTTGTGCAAGTAATTGTAAATGTATTCGAAGCCAGTAATGTTCTTAAAGAATGAGTCTCGAGTTTTCGTGTGGCCTATAAAGAGGTGGTTCATATTGTGAAACGCTAGCTTTGTACGGCCTGCACGAATATGTTCTCTGGATTCTTGGGCAACCTTTTTCATATAATCAGCGGCAGTTCTGTCTATGAGGCCAGTTGCGTATGCAAACTCGCCGACTTCTAACATATTGACAGGGTCTGTGAAGCCGTTGCCGTAGGCGATTCCGCGAAAATTGATCTTCACCGGCATGAACGGAGCATTCTTGTGAAGTGCGGCTCCCACCGCGGGAACATACTTGCCGCCGTAAGACTCCCCAGTGATGTAAAACTCATTCTGGG…
144	243	Ixodes scapularis arginyl-tRNA--protein transferase 1 (LOC8039528), transcript variant X2, mRNA	1	101		0.43592	0.43592	0.00255798	Molecular Function	catalytic activity	0004057	XM_029983908.1	2294	0.805	transferase activity	CGAGCGGCCGCCCGGGCAGGTACTACGACCCCGACTACAGCTTCCTGTCACTGGGCACGTACGCATCGCTCCGGGAGATTGCATACACGAGGGAACTGCGCAAGCTATGCCCCAGCATCAAGGACTACTGCATGGGCTTCTACATCCACACCTGCCCCAAGATGAGATACAAGGGCAACTATTCACCCTCTCGGCTCTTGTGCCCGGAAACGTACACCTGGCACCCCATAGAAAAATGCAGGCCCCTGCTGGATGTCAACAAGTACCTCGGCCGCGACCA
240	261	Ixodes scapularis eukaryotic translation initiation factor 3 subunit B (LOC8041767), mRNA	1	147		0.42517	0.42517	0.0024949	Molecular Function	binding	0003743	XM_029967591.1	2352	0.7838	protein-containing complex binding	CTCCGGCCGCCATGGCGGCCGCGGGAATTCGATTTCGAGCGGCCGCCCGGGCAGGTACTGGCTGTGGACGTTCCAAGGGCGCATTTTGCGCAAGGTCAACATGGACCGCTTCTGCCAGCTCACGTGGCGCCCCCGCCCCCCGTCCCTACTGACCGAGGAGAAGCTCAAGGAGATCCGCAAGAACTTCAAGAAGTACTCCGAGCAGTTCGACCTCAAGGACAAGGCCTCGCTCAGCAAGGCCTCCAAGGAGGTGACGGAGAAACGGAAACGCCTCTTGGAGGACTTCCGAGCTCTGCAAGAGCGCAAGACTCAGGAGTACCTCGGCCGCGACCA
330	279	Ixodes scapularis alpha-aminoadipic semialdehyde dehydrogenase (LOC8033659), mRNA	1	214		0.420698	0.420698	0.00246866	Molecular Function	structural molecular activity	0004043	XM_029973933.1	2377	0.8202		CTCCGGCCGCCATGGCGGCCGCGGGAATTCGATTAGCGTGGTCGCGGCCGAGGTACCATTAAAAAAATGGTTTTAGATCGTACGCAAAAATGAAAAGTGATGGCGAGCCCAGTGGCCAGAGTAAAAAACTGCACTGATGTCCCATTCAATGTGCCGACAAATGCGTTCATCGGAGCCCACTCTTCAATGCACCGGTAGATCGGGGGTGGAATGCTGCTGCTGCTTAAAAGGCCCCTACTTCTTCTCTCTCACTGGAACTTGATGCCCTGTGCCAAGGGAAGCTCCTTGGTGTAGTTGATGGTGCAGGTAGACCGGCGCATGTACCCGCCCGGG
200	319	Uncharacterized protein		128												CTCCGGCCGCCATGGCGGCCGCGGGAATTCGATTAGCGTGGTCGCGGCCGAGGTACGGCTTTCACGCACTTGCCGGCGACGCAGATTCCTGGTCTGCGGGCCTTCCCACGGCGGTGGCAGAAGGTGCCGTCCTTCTCAAAACCGATCCGGATCGGCCATCCATTGCACGTATACCGGCACTTGGCTCTCGTGGTCGGTTTCTTCAATTCAGCTGGAGACGCCCTTTCGCAGTTAGGGTCCAGCGGTCGTTTCGTCCGTTTTGGGCTTGATGTCGTCTCAGCACCGGCCAAGTAAGCGCAGACTCCGAAGAGGACGAGAGCAAACAGCCAAGGCCTCATCGCTGCTGGTTCAGCTGGTGTCAGCAGAAGCCTACACCTGCCCGGGCGGCCGC
204	358	Uncharacterized protein		129												CGGCCGCCCGGGCAGGTACAGGACCACATGCCCCATCTTCGCTTCGCAAAACTCGTGCCCCAAGGTTACATAAACCTCCTCAGCGGATGAAAGTGAGATATTCACGTGTGTTTTCTTTATTGTCCAATACCGTTTTACTGCTGGGGGTCGCGACACAAACATTCCGTCCATTTTGTATTGCCCTGAACGGTGCAAGTGCCACAAATTGTCTATGTAAGATATAAGCAAGTGTTGCTATTACTCTTTTCACTGTTGCACTTTCTATTCTGTTTCAATCTTTTTTATATATACTTTGGGAGGTTGCGTATGAATGTAGTAAAGTTGCGAATGCAGCACACATTTGAACCTTTGAAAGAATGGCGCGAGTGCTTGTGTACCTCGGCCGCGACCA
334	481	Ixodes scapularis probable ATP-dependent RNA helicase DDX17 (LOC8026786), transcript variant X2, mRNA	1	218		0.419992	0.419992	0.00246451	Molecular Function	Catalytic activity	0033679	XM_029977589.1	2381	0.8205	catalytic activity, acting on RNA	CATGCTCCGGCCGCCATGGCGGCCGCGGGAATTCGATTAGCGTGGTCGCGGCCGAGGTCGAGCCGTCGTTCTAGCAGTGAGCCGCATTTGGTCTGATTGAAACTGGAAATAAGTCAAGTAAACCAAGCTCAAGCAACCCAAAAATGAGTGGACGTGGCGGAAGAGGCGACTATGGTGGCAGCAGCTGGGGCGGCGGGGGCAGCCGTGGGTCGGGCAGCTACCGCAACAGCCAGCCGGGGGGCAACCTGCGCAAGCCGGACTGGGACCGCATGCAGCTGCAGCCCTTCCAGAAGAACTTCTACCAGGAGCACCCGAACACGGCCAACCGGCCGCCCTCGGAGGTGGACGCCTACCGGCAGGCCAACGAGATCACGGTCAAGGGGCGCGACATGCCCAAGC…
94	405	Ixodes scapularis vacuolar protein sorting-associated protein 52 homolog (LOC8053550), mRNA	1	69		0.409668	0.409668	0.00240393	Molecular Function	molecular sequestering activity	0140313	XM_029993084.1	2441	0.8321		CGTGGTCGCGGCCGAGGTACCTGATGCAGAAGGTGTGCCTGTTCCGCAAGCCCATGGCCAACTACCAGGTTCCGCAGAACGCCATGCTGAAGCACAAGTTCTTCTACCAGTTCCTCATGACCCACGAGCGGGAGACCGCCCGGGAGATCCGTGACGAGTACGTCGACACCATGGGCAAGATCCTCTTCTCCTACTTCAAGACCTACACCAACCGCCTCATGAAGCTGCAGTTTGAAGAAGTCGCAGAAAAGGATGACCTGATGGGTGTTGAGGATACGACTAAAAGAAGCCTGTTCAGCTCAAAGCCGTCTCTCAAGAACCGATCCACTGTGTTCACGGTTGGCACTCGGAATAATGTGCTGACCACCGAACTGGAAAGCCCCATCATTGTTCCCCACG…
371	360	Boophilus microplus neutrophil elastase inhibitor mRNA, complete cds	1	36	46, 60,99,203			0	Molecular Function/Biological process	molecular function regulator/ cellular process/ response to stimulus/biological regulation/response to stimulus/metabolic process/ cell population proliferation	0004857/ 0019725 /0006954/0010951/0045088 /0042176/0044342	DQ822071.1		0.8302		GCGTGGTCGCGGCCGAGGTACCGTCCGCACCGCACCATCACCGCCAACCATGAAGGCTGCCTTCGCCCTCGCCTTCTTCGCCGTCATCGGCCTTGCCTACGCCCAGGACGGCGTCTGCAGCCTTCCAGCCGAATCGAGGGAGGAGCTTGTGGAATGCCTGAGGGCTCGCGTGGGCGAACTGACTCTCGCAAAGTTCCGCCACATCAAGACGGAGGTCGAGTGTATTGACAACCAGTGCGTTTTCACCAAGATCTGTGAGCTGACCAGTGACACCCACGCGCAGCACGCTGACTTTTTCTCGGCGCAAGAGAAGACCAGACTTCGTGCTCACTTTGCCGCCTGCAGGGCGACCCTCTAGTTCACCAACGGAAGGATTTGTACCTGCCCGGGCGGCCG
278	647	Ixodes scapularis GTPase HRas (LOC8026880), mRNA	1	175		0.392157	0.392157	0.00230117	Biological Process	cellular process	0051301	XM_029991244.1	2550	0.8796		GGTCGCGGCCGAGGTACGCTGACGTCGAAAATCGTTGGGCGTGGACCTTCCTCCCGTCAACAAGTGTAAAGGCGAGAAAAAGTATCCTGCGATGGCTTGCATCCTCTTCTTTCCTTCAACAATGAACGCCGCCTTCCCTACCGCTGACGACCCCCTCTACGCTCCTCCGGTGAAAACAGCAAGGCAGGCTGCCCTCCTCCGTTCGCCTCCTTCCTCCTTTTGGCATGGCAACGACGCGAAGATTTGACGATGTTGTCCCCAGTAGCTATGTGCCCTCCCGTCCTATAAAATGAAGCAGCGTTTCTTGCGGCCTTCTTTGCGGTGCCGCTTCTTGTCCTTGCCTTTCCACTCGCGGTCCTTGCGGATCTCGCGGACGAGGGTGTAGAAGGCGTCGTCGAC…
56	670	Haemaphysalis flava vitellogenin (Vg) mRNA, complete cds	1	44	74, 152, 320, 387	0.164393	0.821963	0.00482327	Molecular Function	transporter activity	0005319	MH891495.1	6083	0.9104	lipid transporter activity	GGTCGCGGCCGAGGTGGAGAAGTGGGTGCACCCTGTGAACGCTCGCTACGTGCAGCTGCGTCTGCCCTTCACCTACCGCAAGGTGGTCCCCACCGTGGTCGGCTACCCCGTCGCCCTGACCACCCGCTACCCGACCGTGGTGTCCCTGTCCCTCAAGGACTTCAAGCTCCGCTACCAGCCCAACCCCAAGACCCTCGTGCCCAGCATCCTGGCCGTGTCCGCCCTGGTCCAGCCCACCGTCTACACCACTGCCGTCTCGTCGGCCGTGACCGTGACTCCCTTCACCAAGCTCGTCACCGCCGTGCGCGTGATCGAGAAGACCCGCTTCACGTACCCGCACGACCTGTCCCTGCAGTTCTCCGGAGTGAACCACACCCTGGCCTTCACCTTCCGCCCTCG…
185	614	Ixodes scapularis polyadenylate-binding protein 4-like (LOC8041606), mRNA	1	120		0.378788	0.378788	0.00222273	Molecular Function	binding	0008143	XM_002414815.2	2640	0.8629	heterocyclic compound binding	CCTCCGGCCGCCATGGCGGCCGCGGGAATTCGATTAGCGTGGTCGCGGCCGAGGTACCCCTTGGACGAGGCCTCTTCGTCCGTGGCGACGCGGCAAGACAGGATGTTCCCGAAGGCCGAAAATGTGTCATACATGGCCTTATTGTCAATGGTCTTGTCCAGGTTCTTGATGAACACGTTGCCCACGCCGGACTTGCGCAGCGACGGGTCGCGCTGGGACCACATGATGCGGATTGGCTTGCTCTTGATCGGGTCAAAGTTCATCGTGTCCAGGGCACGCTCCGCGTCTGCGGGCTGCTGGAAGTTGACATATGCGTAGCCCAGGGAACGTCGTGTGATCATGTCGCGGCATACCCTGATGGACAGCACGGGGCCGGCTGTGGAGAACTTCTCAAAGAGC…
385	440	Ixodes scapularis nuclear receptor-binding protein-like (LOC115329209), transcript variant X2, mRNA	1	254		0.375094	0.375094	0.00220105	Molecular Function	binding	0016922	XM_029990750.1	2666	0.861	protein binding	GGTCGCGGCCGAGGTACTGGATGGACAAGGACTCGGAGAAGCCCCGGGTGATCTTCATCACCGAGTACATGTCCAGCGGGTCGCTCAAGCAGTTCCTCAAGAAGACCAAGCGCAACGTCATCAAGCTGCCCCTGCAGGCTTGGAAGAGATGGTGCAACCAGATTCTCTCCGCCCTAAGTTACCTCCACTCTTGCCTGCCGCCCATCTTGCACGGGAACATGACGTGCGACACCATCTTCATCCAGCACAACGGCCTCATCAAGATCGGATCAGTGGCGCCTGATGCGATCAACCACCACGTTAAGACATTCCGGGAGAACATCAAAAACGTGCACTTTGTGGCACCCGAGTACGGAACTGCCTCTGTTGTCACCCCTGCTGCCGACATCTATTCCTTTG…
224	239	Burkholderia contaminans strain ZCC chromosome 2, complete sequence	4	137								CP042165.1		0.7561		CGAGCGGCCGCCCGGGCAGGTACGCCTTGCTATGCGGACCGGTGGCAATCGGGAACCTGCTACGCTGGTCGATGCCGAAGGGCCTGGTGGGCACCAGCTCCGGTCACGGCCGCGCGTGTTGCGTCAACGACGGCGCCAGCAACAACGTCACAGGCACAGCCTACGGGCAGCGAAGGTGAAAAGCGGCCAGCGCAAACCGTAGAGGGACAAGGGTGTCCACGAGCATATCCGGCGACGAATGTGAGGAGGACCTGCCGGTACCTCGGCCGCGACCAC
74	679	Haemaphysalis flava vitellogenin (Vg) mRNA, complete cds	1	44	56152320387			0	Molecular Function	transporter activity	0005319	MH891495.1		0.9104	lipid transporter activity	GGTCGCGGCCGAGGTACCTCGAGAGGAAGGTCCTTCTGGACGCCCTGAGCCTTGCTGGCACCGACGACGCCGCGAAGACCGTTCTCAGGCTGCTCTACGAAGACAAGCTGACCCTCGTGGAAGCCATGCACGTGCTCACCGCTCTCCAGACCTCCCTGGTCAAGCCCGGCGCCGAAGTCCTCGACAAGCTCCTGGAACTTTGCGTGAGTGACAAGTACGTCGAGAATCGCCTGCTCTTCTCCACCTCGTGTCTGGCCCTGGCCAAGACGGTGAGCAAGCACTGCACCAAGGAGCACTTCACCCACGTGAGCAGCGAGTTCAAGAGGAACATCATGGTCAAGAACGCGATGAAGATCCGCTCGAGGCAGCAGTACTCCTCCGAGGAGTACGACGAGGAAA…
227	394	Uncharacterized protein		139												CTCCCGGCCGCCATGGCGGCCGCGGGAATTCGATTCGAGCGGCCGCCCGGGCAGGTACAGCAGGTCGCCGTGGGACCCCGACCATCCAACCTCGAGGATGGCTCCAACTGCAGCAGCAACGAGCAGTGCCAGTCCAAGTGTTGCCTGAAGGTCTTCAAGGGCGACGGCGCGGGATCACCGGGCGAGTGTCGGGCGGCCGCGGGTCCCGGCGAACGCTGCAGCCTCGAGCAGGTCAAGGGAGGCGCCAACGTCAACTTCTGTCCCTGCCGCGTCGGTATCTGCGGAGATGACGACATCTGTCCCAGCGAAGAAAGCAACTCGGGAGAAGACGACCATTGAATCAATCAGAAGCGAACAATAAATCGGCGAGTGCAATGCAGTAGGCGTTGCCCCAGGTTT…
243	685	Ixodes scapularis bifunctional 3'-phosphoadenosine 5'-phosphosulfate synthase (LOC8024086), mRNA	1	149		0.362056	0.362056	0.00212455	Molecular Function	catalytic activity	0016744	XM_002404280.2	2762	0.7988	transferase activity	CGAATGCAATGCTCCCGGCCGCCATGGCGGCCGCGGGAATTCGATTTCGAGCGGCCGCCCGGGCAGGTACTCGTCAAGGCCATCATTCCAGCGAATGCGTTCCAGGACTTCAAGGTCACCTCCAACTAGCCAATCACCACTCTCGTAAATCATATTAATGTACGGGTGGCCACGGCAGCTGGTTCCGAACTGTCGTGATGAGCGTTCTTCCTTGCGATGGGGATAAAACTCAGGTTGACGTAGAACAGCATACACCTTGCCATTGTACTTCAGTGCAAAGGCCGGCTCATTTTCCAGGCGCTTCATGTCTTCTGTTGTCACAGGCAGCACGATTGGAATGGACTGGTTGGTGACACCACCTTCGAGGTAGCAGCCAAAGTGCTGGCTCTGGAGGAACTC…
358	380	Ixodes scapularis YTH domain-containing family protein 1 (LOC8024917), transcript variant X3, mRNA	1	237		0.354736	0.354736	0.00208159	Molecular Function/Biological process	binding/behavior/immune system process/developmental process/cellular process	0030306 /0002376 /0032502 /0009987	XM_029970805.1	2819	0.7974	heterocyclic compound binding/protein-containing complex binding	CGTGGTCGCGGCCGAGGTACGTCAAGGACGTGCCCAACTCGCAGCTGCGCCACATCCGGCTGGAGAACAACGAGAACAAGCCGGTGACCAACTCGCGGGACACCCAGGAGGTGCCGCCAGACAAGGGCCGCCAGGTGCTCAAGATCCTGCACGGCTTCCGGCACACCACCTCCATCTTCGACGACTTCCTCCACTATGAGAAGCGCCAGGAGGAGGACGAGCAGCGCGAGTTCCCCTCGGTGCCCGCCGGCCCAGGTGCTCCTTTTGGTGAGGCGCAAAGTGTGACAGCACATGCGGAGCCAGGGCTCCTTCCCAACCTGGAGCACTTAAAAGCTGCTGAGGCCATGAAAGACAACAAGATGCCGATGCCGACGAGCAACCACCACATGCAGTCCAGGT…
235	687	Mesocricetus auratus amyloid beta precursor protein binding family B member 1 interacting protein (Apbb1ip), mRNA	3	142								XM_021234458.1		1		CTCCGGCCGCCATGGCGGCCGCGGGAATTCGATTAGCGTGGTCGCGGCCGAGGTACTTTGTTTTCTGTGTCTCTTGTCCAGTCTGATAAGACTTCAACAACGTTTTCATGGTCTTCAAAAATTCTCTCGATTTGCAATTCGGGATATATTTCATAAAGGCACCAGTCCACATTGCAGTCACAATGGGTTTTTTCAAAAAGATTGTCCAGAACATCCCGAGCCAACTGTCGCTCATCCACCATCAGTGACTTGGTGCTATTATCGTCCATATGCACCTTAACCACAAGCTTCTTGACCTTGGCTTCCTTCAGTTTTTCCAGTGCTAACTTAATTTTATTAGCTTTTGCTTGGGCTTCTTCTTCTTCTTTAGAGAGAGGTTCAGGAGGCGGTGGAGGCGGT…
236	356	Uncharacterized protein		143												CGAGCGGCCGCCCGGGCAGGTACCCGTTCTTTTAACAAAACGAAAAAGTGTATAAAATTTGATATATGGAATAAAGGAAATTTAATGAACGGAAATGAAATGAAGTAAAATATTTAAATGAATACAATGACTAAAATAATGGAAATTATTATGATTTGTCTTGACTATTGCTGATATTTTGTATGAGAGGGAAAGAGGACAAATTTGCTGGGCACCCGGTGCAAGGTTAGCCAGGAACGCCGCTGCCTAGGAGTCACCCTCGCTGACGAAGATGAAGATCTTTGAAAGTGCACTGCCGCTGCAGCGGCTGTTGTGGAAGATGGTGGTCTTCAGATCGAGCTCAACATCCTGAGGGCCTTCAAGAGGCTCGAGGAGGTACCTCGGCCGCGACCA
152	511	Haemaphysalis flava vitellogenin (Vg) mRNA, complete cds	1	44	56, 74, 320,387			0	Molecular Function	transporter activity	0005319	MH891495.1		0.9104	lipid transporter activity	TCGCGGCCGAGGTGCACGCTACCGGTGAGGAGCTCTATGGTTACCTCAAGGTCATCGTCACCGCGGCCGACCCCGTCGCCAAGACGGCCAGGTTGTTCGTGCAGCTCCTGAACGTCACCACTGCGGTGTACGACAAGGAAGTGCACGACCACACCGCGCCGATCCCGGGACTGTACCACACTCCTCTGGAGCACTTCCTGGAGCACCTGGCCAAGCCGGTTATCTTCAACGTTGAGCAGCTCAAGGTGGTGACCATCGAGGTGCGCGAGGAACTGCCCGAGCCCGTGGTGAACCTGTACCGCGGTGTGGCCTCCGTGCTGTCGTTCAGCGAGCCTCTGACCACGGCTGTTCCCTTCAGCAAGGTGACGCCCGTCGCCCCCGAGGACGAAGTGGTCGTCT…
365	554	Ixodes scapularis choline transporter-like protein 4 (LOC8025703), transcript variant X4, mRNA	1	240		0.340368	0.340368	0.00199728	Molecular Function	transporter activity	0015220	XM_029976939.1	2938	0.8263	transmembrane transporter activity	CATGCTCCGGCCGCCATGGCGGCCGCGGGAATTCGATTAGCGTGGTCGCGGCCGAGGTACACGAATAAAAATTGTGAACGTCGCAATGTGCAAGGGGAGTCCACCAAAATCCCGAAAACACACACAACCATGCAGCACAAGACCAGCCCCAGTGCAACAGTGAAGCTTTGATCCAACCTAGTGCACTCGCCAAACATGAACAAGCGATGCAAGTACGCCGATTATTTGTTCTTCACTCGCTCACAGCTTGGTCCCAACGGAGCACACCAACCAAGTACTGAGCCGCAAAGAACGCACTCTCAAGAAGCTTGTCTTAGCGTAGATTTGCAGACGGCAAGCAATGCGGTTCCTGCAAACGGTGCCCTGATCTGACGGCATGCAGAGGCAGGCAATGTGCAC…
239	106	Uncharacterized protein		146												GTGGTCGCGGCCGAGGTACCGGGGTTCAGACTACGGCCGTGTGCAAAAGCAACGGAGCTGCAGCGGTGCTTCTCGCAGCGGGAGCCGGAAAGGTTGCAAGAAAACAGGCCCGGACTTCGTCACACCTGCCCGGGCGGCCGC
277	479	Ixodes scapularis protein argonaute-2 (LOC8037273), mRNA	1	174		0.3367	0.3367	0.00197576	Molecular function	binding	0150100	XM_029981185.1	2970	0.7312	heterocyclic compound binding	GCGTGGTCGCGGCCGAGGTACTGCGACGGAACATCGTCCAGGCTTCCGACACAGGCAGCAATGGAAGGCTTCTCCTTGTCTCCGGGCGCAGGGTGAGTCACGTCGGCGCCAATGACGAGTGTATCGGAGAATGGCTGCTCCTGGTCGCCACAGAAGCCGTTGTTGATGCCCCCGAGTTTGGCGTTTATCTTGAGGCACAGGTTGGTCACGAGGGTCGATAAGTTTTTCGCGCCCTTAAAACTCTTCTCCATTACGCACTGCGTAAGGATTCCTAGACGCACATCGGCCACTTCCTTGACGACAGCATAGGGCGCATTTTTCCCTAGAAGGACAACCACGAGGCTCAGATTGTGGAGCTGCTTCTGCAGGCCCGACAACTTCATCCAAATGGAATCCCGG…
242	184	Uncharacterized protein		148												GAAATGGCATGCTCCGGCCGCCATGGCGGCCGCGGGAATTCGATTAGCGTGGTCGCGGCCGAGGTACAAGTATTTCCTGGAACTGAGCAGCGCCGCGAAGACTTGCCAGGCCCGCAGAACGTCGGCGCTGAAGTACGCCAGAAACAGCAGATTCTGGAACATCATGGTCAGATTGATCGGCGCCGCGGTCGTCTAAGCAGCACCTGATGATGGGCTTGCCTGTTGGGTGCAAATAAGGCATATCAACGTACCTGCCCGGGCGGCCGC
114	329	Ixodes scapularis microsomal triglyceride transfer protein large subunit (LOC8025178), mRNA	1	82		0.334113	0.334113	0.00196057	Molecular Function	transporter activity	0140344	XM_029994198.1	2993	0.7217	lipid transporter activity	CGAGCGGCCGCCCGGGCAGGTACTGTAGCTGAGCACCTTTCCGGCGAATGACCTGGCGCGGTCCGTGTGGCCCACCAGCTCAAAGAGCTTGCTGGTCACGAAGGTAGCCAGTTCGGGTGCCTCGACCATGGGAAGCAGTTCGAGCGCGCGCTCGATGTGCCGCACGCTGTGGCTGGAGAAGATGAGCTCGGCGGCGAGTGCACGCGCCGTGGAGTCGTGGCGACGGTTCACCTGGCCGTACACTTTCTCCAGAGCGTCCAGCACCTTGTCGTCGAAGTTCTCGCTGCCGACTCGCTTGAGTGCGCGCAGCGCCACGAGGACCGACTTCTTGCCGCCCTTGCGAATGGCGTACCTCGGCCGCGACCA
73	671	Ixodes scapularis myotubularin-related protein 14 (LOC8028748), transcript variant X2, mRNA	1	56		0.324886	0.324886	0.00190643	Molecular Function	catalytic activity	0042577	XM_029966975.1	3078	0.691	hydrolase activity	GGTCGCGGCCGAGGTCTGGCTGCGTGGTATGCGTCGGTGGTGTCAGCATAAACCTGCGTTTCTTAGGCGCGCCGGCCGTCCGACCGTAGGGGCGATGGGTTCTCCACGTCAGCCGTCGCAAATGGACATTGTAAATACGTCGGATCTCCAGAACCTCGTGGAGTATTGCACGAAAACAGCCTTCAGTGCCGCCACGAGCAACGCCGAACAGGCTCGAAAGGCTGCAGACATCCAGCAGAAGTGCGAAGACCTCTTTGCCAAGGACTATGTTTTCAAGGTCATTGAGAATGAGCAAGGCTGCATGAGCAGCACCTATCCCACCCGGATAGTCGTGCTGCAGCAACCCATCGGCGGCCCGAATGGCGACACCGCTATCAGACCGGCCGGTGGGGTGGGTGT…
64	648	Ixodes scapularis leukocyte receptor cluster member 8 homolog (LOC8026128), mRNA	1	47		0.321337	0.321337	0.0018856	Biological Process	immune system process	0002366	XM_029980808.1	3112	0.809		AAGGCCAACAAGAAGCAGAAGAAGCAGCAGCAGCAGCAGATGATTCAGTTCCAGGTGGAGGAAGACATGGCGTCAACGGAGAAGCTGCAGAAGCGCGCGGCCCGCTTCCAGTCGGAGATCTCGGCAGGCAAGAAGAAGCGGCCCTTCTCGCTGGTGCTGAGCATCAACTGCGGTCCCAGCCTGCCCTCCGGCGCGGGGGGAGAGAATGGGAACGCGGAGCTGGACTGGGAGTCCATCCCCATCGTGGGCACCTGCCAGGACCTGGAGAAGCAGTACCTGCGGCTCACGTCGGCCCCTGACCCGTCGACCATCCGGCCCGTGGAGGTTCTCCGGGAGTCGCTGGAGATGGTCAAGGAGCAGTGGCTGCAGAAGCAGGACTACCACTATGCCTGCGACCAG…
237	648	Amyelois transitella ribonuclease Z, mitochondrial (LOC106142628), transcript variant X3, mRNA	1	144		0.31837	0.31837	0.00186819	Molecular Function	catalytic activity	0042781	XM_013344464.1	3141	0.7346	hydrolase activity	CTCCGGCCGCCATGGCGGCCGCGGGAATTCGATTTCGAGCGGCCGCCCGGGCAGGTGCCGCAGCCGCGTTTAACTTGTTGTTTTGACGGCTCGACGGTCTCCTCACGCATTTCTCGGGCCCATGACAACCGCGCTAGCCTTCGTGCACAAGCTATTCAACTGTCGGCTGGCCACAACTCGCTCCTGCAGCACGAATCACAGGAATGCCGCCAAGCGCCTGGTGAAGATCATCGAAAGCATGCCGAAAGAACCCACCGCTGCCATACAACTTCGGGCCCAGCGGATCAGCGCCAAGGCCAAGGACGCCAACAAACCCAAGCCTCGGCCGTCTGAAATTTCGCTCTGGGTGCTGGGCAACGGGGGCCCGGGAAACCCGCAGTCGCTCTATGTTAACACCGA…
266	424	Ixodes scapularis O-acyltransferase like protein (LOC8029917), mRNA	1	167		0.304878	0.304878	0.00178902	Molecular Function	catalytic activity	0008374	XM_029981014.1	3280	0.7559	transferase activity	CGGCCGCCCGGGCAGGTACGCTAATTATGATGCTGGCAATTATGTTCCACAGTAGCTCTTCCATCGCCACCTTGACCGTGTAGAAAATCACTCCGCGCTCCGTCCCGTTGAAGTAGAAGATGAGGAACGGGTGCAAGATGTAGATGGCGAAGCAGAGCCTGCTGATGGGAAGCCAGCCTGACCAGGTGAGAAATACCCTGATGACTCCTCCGCTGCCCCACGCGCTGGCCAGCGCAATGTAGGCGATGCCCGCCGAAAAGAGGACCCTGTGGAAGGCGTCGTAGATGGCGTACTCTGTGCCTCCGGGCCTCATGTGGCGGCCTTCCTTGTTCCAGAACCAGGGGATGTGCGTGATGGCCAGCACAGTCACCAGCGACAGCATCCAACCCGCGAATGCGG…
156	346	Ixodes scapularis trifunctional purine biosynthetic protein adenosine-3 (LOC8026455), mRNA	1	109		0.297	0.297	0.0017428	Molecular Function	catalytic activity	0003824	XM_002403698.2	3367	0.8174	transferase activity/ligase activity	CGGCCGCCCGGGCAGGCCGGCGAACTGAGTGCAGCCAAACTCTCGTCGCTCTGCGTTGCGTTCACTGAGAGGTGCCTGAGGGCGTAGGAAAGACGAGAAGCCGGTTGTCGTCGAGTTTCTTCGCCGTCGCCGCCATGTACGACAAGGTCTTGGTCATCGGAAACGGCGGTCGCGAGCACGCGATCGTCTGGAAGCTCGCCCAGTCGCCTCGCATCCAGACAATCTACGTTGCTCCCGGAAATGCCGGTACCAGCACGGAGTCCAAAGCCGTCAACGTCGACCTCGACGTCAAGAGCAACAAGTCCGTCGTCGACTGGTGCAAGGCGAACGGCATCGCGCTCGTGGTCGTCGGTCCAGAAGAGTACCTCGGCCGCGACCA
250	144	Vombatus ursinus DEAD-box helicase 28 (DDX28), mRNA	3	154								XM_027847626.1		0.7606		GGGCAGGTACAACAGGGGGCAGGCCCTGCGCAAGATCAGGAACGCAGCGGCTGGTCCGTCATGGGGCAGCAGGGGCCAGGTCAGTCCGGCGGCAGCACTCCGGGGAGGCCCCCTCCGTGGTGGCCACCGGAAGTCCCCGAGCGGTCAGTAGTACCTCGGCCGCGACCACGC
293	603	Ixodes scapularis glutamate--cysteine ligase (LOC8050699), mRNA	1	188		0.29577	0.29577	0.00173558	Molecular Function	Catalytic activity	0004357	XM_002434783.2	3381	0.789	ligase activity	CGTGGTCGCGGCCGAGGTTGCGCACTCGATGCGCTTTAAACCGCCACCCCCGAACAGCAGCATAGGCTGGCGCGTCGAGTTCCGGCCAACTGAAATCCAGATGACTGAGTTCGAGAACGCAGCCTACGTTGTCTTCGTTGTTCTGCTGACCCGCGTGATACTTTCATACAAGCTCAACTTCCTCATCCCCATCTCGAAGGTGGACGAGAACATGGAAGCCGCACAGAAGCGAAACGCCGCACAAACCGGAAAGTTTTGGTTCCGGAGCGACGTCCTCACATGCCAGAGCCCTCCTATTCTCAGTTCGAACCTGAGCCCCGGGGTCGAACACCAGAACTACCTCACAAAGATGAGCATCAACGAGATCATCAACGGTAAGACGGGCGAGTTTCCTGGCCT…
65	150	Ixodes scapularis sphingomyelin phosphodiesterase 2 (LOC8027923), transcript variant X4, mRNA	1	48		0.28885	0.28885	0.00169497	Molecular Function	catalytic activity	0004767	XM_029988177.1	3462	0.8777	hydrolase activity	GCGGCCGCCCGGGCAGGTACACGTCGCAGTGCCGGTTGTACTCTGCGTGCAGGTGGGTGACGTAAAGGTTGATGTTGAGCCCCCGGTAGTTGACCTTGCAGAGGCCAACCACCTTGCCGCCAAACCAGTCGCCGTGGAAGATCTTGTGCGCGTAGCCGTTGAGGTTGTACCTCGGCCGCGACCACGC
119	589	Ixodes scapularis mannosyl-oligosaccharide glucosidase (LOC8039584), mRNA	1	84		0.288268	0.288268	0.00169155	Molecular Function	catalytic activity	0004573	XM_002413516.2	3469	0.7268	hydrolase activity	GCGTGGTCGCGGCCGAGGTACTCCGCCCGGGCGGCTCAAGCCGGTTGACCGCCCAAAGAAGACCAGTCCAGAACCGAAGTTCGATTCCAAGTTTACCATCTTTGTAGTTTTTAATGGCTGCCTCATCATCTCTGTTATCCTTTACGTCTACTTCCTGCACTACTTGGAATCGTGGGTCATCCGACCAGTGGACTTACCGAAAGTTGTTACAAAATCCGGACTTGACATTCCAGAGAGGTTTTGGGGTAGTTACAGAAGTTCCTCTTACTTCGGGTTGAAGACCCGCAGTGCACAACCCTTGGCAGCCGGACTTATGTGGTTCACGCACAAGATCAAGAATCAGAACTTGCCTATTAGACATTGGTGCAATCAATGGGACAGGCTCCAGAAGTATGGGTG…
256	149	Uncharacterized protein		157												GACGCCCGGGCAGGTTTTTTTTCGGTGGGATGAACCTTTTAGTGTCAATGAAGAGAATGACGTTCTTCAAATGTACAACAGGGGGCAGGCCCCGCGCAAGATCAGGAACCAGCGGCTGGTCCGTCATGGGACATCAAGGGCCAGGTCATTCCGGCGGCAGCACT
257	145	Uncharacterized protein		158												GGTACCGCCGGTGCCCCGCCTCTCGTTTGAGCCGACACCGGGGACAGGAGTGAGATCGCAGTCGCCCAAACCCAGCATTGTGACCCTCGCCCCTTCGCCGAGCCTGAGCGATCCCAGGAAGAGCTTATCATTCTTGGGCCAGCGAAGTACCTGCCCGGGCGGCCGCTCGAA
258	302	Uncharacterized protein		159												CGGCCGCCCGGGCAGGTGTCACCGTAGGGGCCTCTGTGCGGCGCCTCAGCTCGCTGCATGGCAGCGCTTGGACCTGCCACCGTATCGTCTCTCCGACCCGTGCTGCAAGTGTGCAGACGCTACGCCGTCACCGTCCTCACGCCGGTCGTCACCGCGTGGCTGATCTACGGCGACTACTCGCGCACTCAGCGCTACAAGAACAGCAAGGCTGCACAGAGTGAATAGGTCCGGTTCGGCATGGACCTTGCAACGGTTTGGCGCCGGATGAAGCTCTTTAAGGGCGTGCCAGTGCTCTGCGTCGGCCTCGCCGTGGGGTGGTACCTCGGCCGCGACCACGCT
40	243	Boophilus microplus antigen B membrane protein (AgB) mRNA, complete cds	1	31		0.277546	0.277546	0.00162864	Molecular Function	binding	0003823	AF537370.1	3603	0.7778	protein-containing complex binding	GCGGCCGCCCGGGCAGGTACGAGACTTACACCCGCGTCGTCACCACGTTCTACTTCACATCGCTCCAGTGGTTCTCTGCCGGACACAAGGTCGACAAGTATGTGCCGTTGCGCCGGGAAACTGCTGGCATGAAGGATGACTACGTGGGGTGGACGCCCGAGGTTCACGCCATCAACTACTTCGACTTTGTCGAGGAGGACAAGCTAGACGAGACGTTCCTGTGGAACCTGGACATTCGGACCTGCTTCCCTTCCAAGACGTACCTCGGCCGCGACCACGCT
112	422	Ixodes scapularis FAD-dependent oxidoreductase domain-containing protein 2 (LOC8036739), transcript variant X5, mRNA	1	80		0.266454	0.266454	0.00156355	Molecular Function	catalytic activity/Binding/metabolic process	0016491/0050660 /0030433	XM_029985802.1	3753	0.7843	oxidoreductase activity/ion binding	CTCCCGGCCGCCATGGCGGCCGCGGGAATTCGATTAGCGTGGTCGCGGCCGAGGAGTGACTGAGTACGAGACGTGGACAGAGAAGACAAACTGACGCATTCCTCAGCGCGGGTCCAAAATGCCCAGCGCTGCGCTCAGGCCATACATCTTCTGCTTGGCCATTGCGGCCGCAACGCTTTGGTGGCCGTCTTCAGTTCGCTGCGACGAGCAGCGGGATGGAAGCCCCAGGACGAAGCTCGACTACTGCGTGGTCGGCGCAGGACCGGCGGGCTTGCAGATGGCTTACTACCTGAAAAAGGCCGGCAGGGACTACATGGTCTTCGAAAAGAGCAACATGACAGGGCACTTCTTCAGCGTCTACCCGAGGCACCGGCGACTCATCAGCATCAACAAGCGGCA…
314	121	PREDICTED: Ixodes scapularis fibulin-1 (LOC8042625), transcript variant X3, mRNA	1	205		0.258933	0.258933	0.00151942	Molecular Function	binding	0050840	XM_029995708.1	3862	4e-04 81.82%	protein-containing complex binding/ion binding/protein binding	CTGTGGTCGCGGCCGAGGTACAGCGGCAGCGCGCTCGCAAAGATCTTCATCTTCGTCACCGAGAACGAGTTTTAGGTTACCTCTGAATTGCGTCTTAGCTGCGCACTGTTAAGGCCTCGTCTGCCAAGTTACAGTATAGTACCTGCCCGGGCGGCCGCTCGA
116	610	Ixodes scapularis unconventional myosin IC (LOC8036000), mRNA	1	83		0.250501	0.250501	0.00146994	Biological Process	metabolic process	0006352	XM_029989500.1	3992	0.8617		GCGTGGTCGCGGCCGAGGTGGCGACGAATACGCGAAAACTGTACTCGAGTGTCCGCTACGGTCCCTCGTACGTTGCGAGTTTCTCCGGGCATATAGGCCATGGAGAATGCGCTGCACTCGCGCGACCGAGTCGGCGTGCAAGACTTCGTGCTTCTCGAGGACTTCGAGAGCGAGCAGGCCTTTGTGGAGAACCTGCGGAAGCGATTCTCCGAGGACCTCATCTACACATACATCGGGCCCGTGCTGGTGTCGGTGAACCCATACCGCCGGATCGACATCTACAGTGACGACTACGTCAACCTCTACAGGAATGTTAACTTCTACGAGCTGCCGCCGCACGTGTTCGCCATCTCGGACGCGGCGTACACGAGCATGCGCGAGGAGTGCCGCGACCAGTGC…
263	682	Uncultured bacterium partial 16S rRNA gene, clone hea_lac_so3_b01	4	164	272							LT605814.1		1		GTCGCGGCCGAGGTGTTTATTTGGCATAATGAAATCGTAAACTGTGTTGAAAAAAGAAAAATGAAAACAGCAGCTTCCGCTTGGTGACGTGCCTACCACTTCTACGCATGTTCACGTTTTTTGCTTCACTGACCCACTGCGCTAATAACGCAATAAATAATTCAAATGATGTGACATAAAATTAATTGTTTACATTTCCTTTGCGGGCAACCCTTTTCTCTTCCGCTAACGATGCATATAGCTGAGAGAGACAGCCGGCGCCACCTATCTAGCTTTCGAAATTGAACACTGCATACAAGCAACCGCAGGGGCCCACTTAGTAGCATCATTGGCAGCCGAGTCTTCATGTCCCAGCCTTGAGCCCTCGGCACCTTGTGCAACAACATGGGTGCGACGACA…
272	373	Uncultured bacterium partial 16S rRNA gene, clone hea_lac_so3_b01	4	164	263							LT605814.1		0.9957		GGCCGCCCGGGCAGGTACCGCTGCCACACCATCATGAACTGCACCAAGACCTGCCCCAAGGGTCTGAATCCGGGCAAGGCTATCGGAGAGCTGAAAAAATTGGTTGGTGGATTATCGCAAAAGCCGAAGGCTGACATGACTGGTACCTCGGCCGCGACCACGCTAATCGAATTCCCGCGGCCGCCATGGCGGCCGGGAGCATGCGACGTCGGGCCCAATTCGCCCTATAGTGAGTCGTATTACAATTCACTGGCCGTCGTTTTACAACGTCGTGACTGGGAAAACCCTGGCGTTACCCAACTTAATCGCCTTGCAGCACATCCCCCTTTCGCCAGCTGGCGTAATAGCGAAGAGGCCCGCACCGATCGCCCTTCCCAACAGTTGCGCAG
120	626	Ixodes scapularis MAP kinase-interacting serine/threonine-protein kinase 1 (LOC8043997), transcript variant X2, mRNA	1	85		0.250376	0.250376	0.0014692	Molecular Function	catalytic activity	0017017	XM_029971337.1	3994	0.7538	transferase activity	GCGTGGTCGCGGCCGAGGTACACATCGAAGACTTTCACGGTGTTTAGCGGCGGTGGGTAAAAAAACCGGTCACAGAGAGAGAGAGAGAGAGAGAGAGAGAGAACACTCAAAGGAACTCGGAAAAAGAAAACACCCCCTCAAAGTTCAGTTCAACCGGAAAAAAAAAACACGCCCATGACAACCAGCTCTCAGCAGTCTTCCTGGGAGACAAAATTGTGCGCTTTCAGAACTGCACTCAAGATTCCAGGTTCTTTCAGATTATAGAAAAAGAAAGAGAAAAGTATGAGATGTAGGACTGGTGGCCCTTATATGAACTTCCCTCAAACAGTTAAGTGCTCCCAAACCAAACAAGCCTGGAATCGAGTGCACTTCAGCATCACCTCATCAAGGGGTCAAAGA…
265	721	Uncharacterized protein		166												GAGCGGCCGCCCGGGCAGGTACACACGTTAATGTCAACGCAACTATTTACAATAGTTTGGTAACTTGCAGCTGTAAATGCATGTGACTGTCGGATGACGTGGGCCGGCACAGCCTCGCCACATGTCACCACGCAGAGTTTGGCAGCTCGGACACGTTGGGCACTGGCGTCACTTATTCACGCGTAGGCACGTTCACGCCACAACAATGGGACGCAGCAACAGCATCAAGCCCATCCAGGGGTGGCACCGTCCAAGAAAACGCACTTTCTCTGGCCTGAGGACTGGACGTGGCAAACCCATGACTAAAGTTCGAGACGGTAACTGCCGTTGTGAGAGCCAGCACAGCTGCGTACAGACGACAGTTTCTTTGAACACCAGATGCATGGTAAACAGACAAGA…
63	548	Ixodes scapularis annexin A4 (LOC8038996), transcript variant X2, mRNA	1	46		0.248447	0.248447	0.00145789	Molecular Function	binding	0005544	XM_029966594.1	4025	0.8381	ion binding/carbohydrate binding/ protein binding	GGTCGCGGCCGAGGTACTTTGCCGAGAAGCTGCACGACGCTATGAAGGGTGCCGGCACTGACGACAAAACCCTGATCCGCATTGTTGTAGGCCGCTGTGAGTCTGACTTGGCTATCGTCAAGCAGGAATTCCAGAGGGCCTATGGCAAGAGCCTTGAGGAAGCCATCAAGGGCGACACGTCTGGCGATTATCGAAAGGTCCTGATTGCGCTCGTCTCTGGAAACTAGTTGGAGAGAACGGCCACTCCCTTCCGAAGAGATAGCGCTTGTGACATCTCGACAACGCCAAGTGGCTACATTCGTTTCTTTTCCGACTGTGCAAGCAGTCGTTCCACTCTGCGCTCGCGCTCTGACTGGTGTTGGAACTTCCTCGCTCTGTATTCAATGCTCTTCGTGTGGT…
234	593	Ixodes scapularis NADPH--cytochrome P450 reductase (LOC8032750), transcript variant X7, mRNA	1	141		0.229779	0.229779	0.00134834	Molecular Function	catalytic activity	0050592	XM_029991931.1	4352	0.7528	oxidoreductase activity	CTCCGGCCGCCATGGCGGCCGCGGGAATTCGATTAGCGTGGTCGCGGCCGAGGTACCAGACCAAATTTAAAATATATTTCTCCCTAAAAACATTTTGTACATGATAGCAAATATAAAATTCAAAAAAATTTAATATTGCCGCGTCAGCATGAAAGACCAAACACAACACAACAGGTAGGTTGCTCGAAGCCATCCAAGGTCTTCAAGGGGGGGTGGGGAAGAAAAACAATGTGGGTACAAAAATACATCTCTAAAAAATGCCTCACTTCTAGGAGCCAAAACGTTTGGCAACAACAATTACGTGCACCAGAAGACGTGCACCGCTCCGTCAATGTTATTCGGCACACACTTGCGCGAGCGAGACAGTTAGGGTGTGAGGCACACTTCAAGAGCTTGCCG…
283	330	Ixodes scapularis coatomer subunit gamma-2 (LOC8039179), mRNA	1	179		0.223614	0.223614	0.00131216	Molecular Function	structural molecule activity	0005198	XM_029982728.1	4472	0.8576		GGTCGCGGCCGAGGTAAAAGGACGAAGAAGACGGTGGCAGCAATCCCTTCGTCAACCTCGAAAAGACGTCTGTGCTTCAAGAGGCGCGCACCTTCAATGAGACTCCCGTTCATCCACGGAAATGTGCGGAAATCCTGAGCAAGATCCTGTACCTGCTGAACCAGGGGGAGACGCTGGGCACCCGGGAGGCGACGGAGGCCTTCTTTGCCATGACCAAGCTGTTCCAGTGCCGGGACCCTGTGCTGCGGCGGCTGGTCTACCTGGGCATCAAGGAGCTGTCCAGGGTGGCCGAGGACGTCATCATCGTCACCAGCAGCTTGACCAAGGACATGACGGGAAAGGAGGACCTGTACCGGGCGGCCGCTCGAA
212	708	Haemaphysalis longicornis LKR/SDH mRNA for lysine-ketoglutarate reductase/saccharopine dehydrogenase, complete cds	1	132		0.222124	0.222124	0.00130342	Molecular Function	catalytic activity	0003824	AB464837.1	4502	1	oxidoreductase activity	CGAGCGGCCGCCCGGGCAGGTACGCCTGTATGGGGTAGGCTCTCCTGTTGGAAGGCTGGACGTAGACTTTGACGCCATTCTTGGTCAACGCCCGGACGTGGTGTGGTGCTAGCGGTGCCCTTCGCTCCCAGAGCGACGCATCTTCGCGCCGAATGGCGATGGTCTTATGCCTCGCCGGTCGTAGCTCGGATGAGCAGCGGGACAGGATGGCCTTCAGGCAGGCCTGACGGTGATTCTTCAACATATGCAGCATTTTATCTGTTTACAGACGAGCCAGGAATATTCGCTCGATGCCCAGTTATCGCGGTGCACGGCTTCGTGCTCAGACCAGTAGTTGCAGCGCCGTACTTCGCCCTCGACGAATTGGGTCCGCTGCATGCACTCTTCAGGCGTCGCGCC…
273	234	Uncharacterized protein		171												GGTCGCGGCCGAGGTACAAACAATGACTGGCGTCAGCCCCACAGTTGAGCAAGCAGAGCTCGAGACAAGAGATGGCACAGCACAGGCTGCACAGGAAGCCAATAGTGCCTGGTTATTATTTTGGACATTGTCGTGCGGCCAGCCTGGTGGGGGTGAATTTTGCGGTTGCGGTGGGGAGGCCGGTCGGCGGGGGGCGGCATCACCTCATGGCAAAAGTGCGGACCTCGTAGAGCCCCTTGGGGAAGCGGTACCTGCCCGGGCGGCCGCTCGA
124	325	Ixodes ricinus Irmgsg-192257 mRNA sequence	1	88		0.217344	0.217344	0.00127537				ABJB010093293	4601	0.88		GCGGCCGCCCGGGCAGGTACTACGAGTGCTGATGATAGATGGGGCATCACGCAAGCGCTCGTGAACATAGTAGGAACGCTTCTGCAAGGGACAGCCGTGTGGACTCTGAGGAGGACAGACGAACTTTTTTGCCAGCAAAACATCAGGACTGGCCAGATGAGTGTAGGCAGCTCCACAGTGGCATTTAGGTGCTGCCTATTCGTAGTTTTTGTGTCTGAATGGGAGCTTTCAAAGCCCTTTGGAAATAGAAAAACAGTTTGTTAGCACTGTTACTTGTCAAAACAAAAAAAAAAAAAAAAGAAAAAAAAAAAAAAAAAAAAAAAAAAAAAAAAAGCTTGTACAAACCTCGGCCGCGACCA
7	487	Drosophila obscura E3 ubiquitin-protein ligase TRIM33 (LOC111081718), transcript variant X2, mRNA	1	7		0.208681	0.208681	0.00122454	Molecular Function	catalytic activity	0061630	XM_022377864.1	4792	0.8889	ligase activity	TGGTCGCGGCCGAGGTACCCACTGCCCCTGCCACGGGACCGGTTTCCCCCGTTGCTCATGGGCTGATGGTGCTGCTGCTGCTGCTGCTGCTGCTGCTGTAGTTGATGGTGCGAAGTGCGAGGGGTGTAGTAATCCCCCCGCTCCCACACGCCGCCCCTGTCTTCCAAGGGTGCTAGCGGAGGCGACCTGTCCAGAGAACTGCGCATCTGAACAGTCTCGATCTTGGCAGGCGCCGCGTGGAAGTCACTGGCAAAGGAGTCATGAACGTGAAACTCTGAGGATGATGGCGAGTCATGAACCCGGAATTCGGAAGAAGAGTCGCGGATGTGGAACTCGGACGATGATGAATCGCGCATTCTGAAATCTGACGATGGTGACTCCCGCACCTGGAACTCCGAG…
262	352	Ixodes scapularis ATP-dependent translocase ABCB1 (LOC8052808), mRNA	1	162		0.194894	0.194894	0.00114364	Molecular Function	transporter activity	0005471	XM_029975472.1	5131	0.7175	transmembrane transporter activity	GTCGCGGCCGAGGTACGTGATGGACCAGGGCCGGATTGTGGAGCGGGGAAAGCACGACGAGCTGGTGGCCAAGAAGGGCTGCTACTACCAGCTCGTGCTCGGTCAGCTGTCGGGCAGCGAGGAGTCACAGGCCCCCCCGACCCCGGCCCTGATCTGTCCCCAGACCTCGAAACAGGAGGAGGATGACGAGGAAGAGCGCATGCGGAGGCGTCGCAAGGTGCTTCTGCTGGACAGCATCTCGCCTTTCGACCGCGAGTGCAGCCGCCTGGCCGACGACTTCATCAAGGAGGACGTCGAGCTGCCGTCGGCCCGCAAGATCCTGCGCAAGGCCCGTCCAGACTGTGGCTGGTTCTTCCTGGTCTCGCT
344	757	Ixodes scapularis alpha-1-macroglobulin (LOC8043417), transcript variant X12, mRNA	1	225		0.180505	0.180505	0.0010592	Molecular Function	molecular function regulator	0061731	XM_029978571.1	5540	0.7573	continuously removes free radicals and oxidizing agents, particularly heme, from the tissues	CGGCCGCCCGGGCAGGTACTTCTCAGCCTGCTTGAAGGACTTGACCACGAACGCCGTGAGGAACATGCTGCCCGAATTGTCGTTCTTTCCGAAGGCACTGTACGAGCCGTCGTTGTGCTTGTATTTCTGCTGGCGCTGGTAGCCAGTCTTCAGGTTGTTCACGGCCTTTCTCTCGATGTCTTCCAGGTTCTTTCCGGTTGCCTTGAGGTAGTCAAGGACGTAGACATTAGGTGTGAACTTGACCATGTTTTGCTCGCCGCAACCAGTTGGAACTTGGACCAGTGAGTCAAGGTTCTTGATTGCAGGGCCCATGATGTCTCCTGTGACAGAAACATATGCCCTGGCCGATCCTTCGACCAGGTCTTCTGGAAGCACCAGGTCAAACTCATGCTTTGCGCC…
279	255	Uncharacterized protein		176												AGGTACAACAAACGTGGCACCACGGGGGGCAGATGGTAGTCGCGGCAGCGGCTCTAATCTTTGGTGCCGGTTCTGCCACTTCTTCCTGTCACCATTCGATGCACCGCCCCCCACAGTCGCGGCACTTGTGTCGCTACGTCCACTCGCTTGGCCCAGGGGCAAACCACCAATGCGCGACACAAACGAACTCGCAGAAAGAAATGTTATGACGCAGGCTGCACTAAGACAGGCATTTCATACATGCTATAAGGGCTACTGTACCTGCCCGGGCGGCCGCTCGA
289	545	Ixodes scapularis EEF1AKMT4-ECE2 readthrough transcript protein (LOC8030172), transcript variant X1, mRNA	1	185		0.171674	0.171674	0.00100738	Molecular Function	Catalytic activity	0003824	5e-19 XM_029992748.1	5825	0.709	catalytic activity, acting on a protein/transferase activity	TGCATGCTCCGGCCGCCATGGCGGCCGCGGGAATTCGATTTCGAGGGGCCGCCCGGACAGGCACATATCAGTTGAAGCTCTATGGGAGTGTGGGAGCTGCACGGCCACTGTGCGGCCGACGCTCGCTTGCCGGGTGCTCCACTGGATGCCCTCCTATACTGCGGCAGGAGGCTGCCTCGATGATGATGCACCAGCGGGGAGTAACCTCACCACGCGTGGCAGACGTTGCGCTCGCCACTGCACCCGAAGCTGCGGCCGAACTCTGGGAGCTGCTGTAAGGTCTGGACCACCCTGAGCTTCTTGGGTGCAGACGTGCTGACGTTTCTCCAGATGAGCGCTCGCCTCACAGACAGCTGTTCACACATGGACTGGGCATAGCTGATGAAAAACAGCTGCTCT…
103	414	Ixodes scapularis ribokinase (LOC8023189), transcript variant X2, mRNA	1	74		0.15794	0.15794	0.000926791	Molecular Function	catalytic activity	0004747	XM_029969648.1	1165	0.7257	transferase activity	GCGTGGTCGCGGCCGAGGTGCTTTTTTTTTTTTTTTTTTTTTTTTTTTTTTTTCTTTTAACCGCAAAAAATATATTTATTACAAAAATACTTGGCAGGCACGACGGTTTGGAGCACAACCTTCGTTTCCGTACAAAACTGCGTCATTATCGTTCGATAAATCACTGCAAAGCAGTCCACTACTATTCCGAGACTAGCGTAACAACTCCCCTGTATCGAAAAAAAAATGACGCGACGAGTTGGGTCCCTAGAGCAAACACTCTGGGATGTCTGCGCGCTCAGGATAACTGAGCTGGGTACCGGGCGACTGGACCGATATGCTGGCAATGTCGCACGCCTTCTTGATGGTTTCAGCCAGCGGCGTCTCGGGGGGGCGTACCATGGGGTACGCAAACGCGCC…
304	387	Drosophila erecta protein argonaute-2 (LOC6549426), transcript variant X6, mRNA	1	198		0.157159	0.157159	0.000922206	Molecular function	binding	0150100	XM_015156916.2	6363	9e-14 79.41%	heterocyclic compound binding	GCGGCCGCCCGGGCAGGTAGCTTTGACGCCGACGCGCTGCAGAGGCTCACGTACGGCCTATGTCACACATACGCACGCTGCACCCGTTCCGTGTCTATTCCCACGCCCGTCTACTACGCCCACCATGCAACCAAGCGCGCCAAGAGCTATCTGGACGCTAGCTATAGAAGCAGCTCAAATGGCCCTTTGCCACCCACCACGTTTCTTGACCGTTCTGTGCGAGTTTGCAAGGTGATTGAAAACAAAATGTTCTTCATCTGAATCATGCTAGAACTCCGTGACCTGTTCAATGATGATAATTTCACTCTGTTCAACAGCAGTGCTGCAACGGCGCGAAGTTGCGTGTAATTCACAATAAATGCTTTCTTTGATCTGTTTGAAAAAAAAAAAAAAAAAAAA…
331	514	Ixodes scapularis laminin subunit beta-1 (LOC8041283), mRNA	1	215		0.152952	0.152952	0.000897521	Biological Process	Biological adhesion/cellular process/localization		XM_029993932.1	6538	0.7727	cell adhesion, differentiation, migration, signaling, neurite outgrowth and metastasis	CTCCGGCCGCCATGGCGGCCGCGGGAATTCGATTCGAGCGGCCGCCCGGGCAGGTCTGGCGCAGATTGAAGACGCCGCGTACAAGGCCCAAGGAGTGGCGAACCGCTCATTGGACGAAGTTGGGGGGCTGCAAGACCGGCTGGCCGAGCTGAAGAAGAAGTACACGCAGAACAACCTGGACGCCCGCAAAGCCGTAGCCGAAGCCAAGGGTGCCGACCGTCTTGCCGGCCAGGCACACAACGAAGCCGAGGACCTGGAGGCGGAGTACACGCGAGTCGTAGCCGAGCTGGGAGGCAAATCTACAGCCAGCGGAGACATGAAGGACAGGGCTGAGAAGCTGCGCGAGCGCGCTCGCAAGCTGGCCGAGTCTGTCAACTCAAAGACGCAGCTTCTCCAAGG…
262	614	Bemisia tabaci vitellogenin-like (LOC109030542), mRNA	1	163		0.150921	0.150921	0.000885601	Molecular Function	transporter activity	0005319	XM_019041544.1	6626	0.8947	lipid transporter activity	GGTCGCGGCCGAGGTACTGCACTTTTCCGTCGGCGCTGACGCGCCTCGCCAGCAGGCTGAAGCTGCCCTTGGCGCTGCCATCAGGGGGCCCGCCACCACTGTCCACTGACTCTGCACGCACTGGCCGTCCCCATGCGGTGCTGTCTGTGCTGCTGCAGGAGGAAGAGGAGGAGTTGGCAGTGCTGGAGGAGGAAGAGCTGCTGCTGGTGGCCGTGCACCCACTGTTGACGCTGCTCGAATCTTCCGAGTCCGTGTCGGCCAGCAGCGGCAGCCGCCTCCGCTGGGAGCCCCGCAGCTTCTGCTTGGCAGGCGTGTGCAGCAGCAGGGGAGGAGCCGGGGATGGGAGCTTGCGCTTCTTTGGGGGCCTCCCGGGCCTCGCCCGCGGCTGCGGAGGCAGGG…
286	183	Uncharacterized protein		182												TCGAGCGGCCGCCCGGGCAGGTACTATTCCTGAGTGTAAGGGAAGCAGGTCGACGAAGGGATAACATGTGAATTCCGATGCCCCGTATGGAAACGCCTTGGAAGCAGCCAAGAACAGCAGCACCAGCAGAGGCAAACCGAGGCCAGCCATGAATGTTCCTGTTGAAAAACCGAAAACGCGGTGCAAGGCGACCTAGCTGTTCTTCACCTCGGCCGCGACCA
78	629	Ixodes scapularis nuclear pore complex protein Nup98-Nup96 (LOC8042798), transcript variant X2, mRNA	1	60		0.13914	0.13914	0.000816474	Biological Process	localization	0006810	XM_029984239.1	7187	0.6667		GCGTGGTCGCGGCCGAGGTAACGACCCAGACGAACGCCTTTGGTGTGCGGCCGACCTTTGGTGCAACCACCACAGCAGCCACGGGTGCCTTTGGCTTTGGCAACACGGCTACCACTGGAACGTCGTCGCTATTCGGGGCCAAGCAGCCCGCGTTCAACTTCGGAGCGACCACGCCTGCATTTGGGACCACGACCACTGGCTTTGGTGGATTCTCCACACCCAGCACGGCCACGGGTGGCCTCTTTGGGGCTCCCAAGACCACCACGGCCTTTGGGACGGCTGCGCCCGCGTTTGGCTCCACCGGCTTTGGCACCACACCCGCCTTTGGCACCACAGGCACCCTGGGTGCCCCCGCCACGGGGGGACTGTTTGGCACCAACACGGCGGCCAAGCCTGCCG…
288	197	Mus musculus cDNA clone IMAGE:40048561	3	184								BC112969.1		0.9745		TCCGAAATGCATGCTCCGGCCGCCATGGCGGCCGCGGGAATTCGATTTCGAGCGGCCGCCCGGGCAGGTCTGCTTCTGGGTCGGGGTTTCGTACGTAGCAGAGCAGCTCCCTCGCTGCGATCTATTGAAAGTCAGCCCTCGACACAAGGGTTTGTCTACGAATGGTTTAGCGCCAGGTTCCACACGAACGTGCGTTCGACGCGACGGGCGAGAGGGCGGCCCCCTTTCCGGCCGCACCCCGTTTCCCGGGACGAATGGCTCTCCGCACCTCGGCCGCGACCA
300	527	Ixodes scapularis fatty acid synthase (LOC8033311), mRNA	1	194		0.124471	0.124471	0.000730395	Molecular Function	Catalytic activity	0004312	XM_029978424.1	8034	0.7848	transferase activity	TGGTCGCGGCCGAGGTACGCTGACGGCGGATTCACCGCTGAGCAGACTGTCCTGTGTGCCTACTGGCGAGGCCGTTGCGTGGAGCTGGGCAACCTGCCCAAGGGAGCCATGGCTGCCATCGGTCTCACGTGGGAAGAGGCCCGCAAGCGTTGCCGGGACGGCGTCATCCCGGCCTGCCACAACGCCGAGGACTCGGTGACTGTGTCGGGACCCGCCGAGGCGGTCAACAAGTTTGTGGAGGAGCTGAAGGCGGAGAACATTTTTGCCCGCGAGGTGAACAGCCTCAACGTGGCCTTCCACAGCAAGCACATGCAGAGCATCGGACCGGCTCTTCAAGAGGCCCTCCAAAAGGTTGTTCCGGAGTCGAAGCCCCGCACGGAACGTTGGGTCAGCTCGTCT…
303	482	Ixodes scapularis acetyl-CoA carboxylase (LOC8038327), transcript variant X5, mRNA	1	197		0.111944	0.111944	0.00065689	Molecular Function	Catalytic activity	0003989	XM_029983889.1	8933	0.8413	ligase activity	GGTCGCGGCCGAGGTACGTGTGCAGAGCGTCCACGATGTATGCCCCAAACTTGAGCACCTGGTCGTACATGTCTTTCATTCCCCCCGAGAAGCCTCGCCAGTTGGCGAAGACAAACAGGGGAAGTTCCTCGCGGTTGAAGTCGTTGATCGCCTGTGCCGTCTTGTAGGCCGAGTCTGGGAACCACACTTGGCCGGCTTGCGAGAGGAGCTTGGCCTCCGAGTCGAGGTTGGCAGGGTCAGCGGGGATGTCGATCTCGACCGTGCGCGTCTCGACCGCGACGACCCCAACGGGCACGCCACCAAGGCGCGCACGACCGCAGACGACCGTCTGCGCCCACTGCTGCATCACCTCCATGAAGGAGCCGCGGTCAAAGAAGCCATCCTCCCAGAAGCCAGGCA…
308	335	Amblyomma americanum 18S ribosomal RNA gene, internal transcribed spacer 1, 5.8S ribosomal RNA gene, internal	1	200		0.0953925	0.0953925	0.000559763	Molecular Function	structural molecular activity	0003735	AF291874.1	10483	0.9761		GGTCGCGGCCGAGGTGCTGAATTTAAGCATATCACTAAGCGGAGGAAAAGAAACCAACAGGGATTCCCTGAGTAGCTGCGAGCGAAACGGGACCTAGCCCAGCACCGAATCCCCCGTCCTTGTCGGCGGTCGGGAAATGTGGTGTATGGGAGGCGACGTTCTCGGGTGTTTGCGACGGTGCAAGTCCCCCTGACAGGGGCTTGTCCCAGAGTGGGTGCCAGGCCCGTCTCCGCCGTTGCGCGCCCTGGATGAAGCCTCTCGTGAGTCGGGTTGCTTGAGAGTGCAGCCCTAAGTGGGTGGTAAACTCCATCTAAGGCTAAATACGACCGAGAGACCGATAGTCAACAAGTACCTGCCCGGGCGGCCGCTCGA
165	784	Ixodes scapularis translocon-associated protein subunit alpha (LOC8039349), transcript variant X2, mRNA	1	111		0.00693212	0.00693212	4.06777e-05	Biological Process	localization	0016561	XM_029972607.1		0.7943		GGTCGCGGCCGAGGTACTAACATTCCTTTACAGAAAAAAATATTTAAAAAGTTCTTTATTACAGAGGCTTATCACAGCCCACCACAGCTCCTGTCCTCTACAAACTTGCTGTCCAGCCGATTCCAGCACCAAAGAATTCATTCTGAATGCAATAAAAGCTATGAGCACTCTGGAAACGTATTCAACCCCCATCCCCACAACCAGAATGACTGGACACAACTGCTTCGAGCACTCGACACAAATACCGGTGACAGAAGACGCAATGGTGCGACAAGGGACTGCGATGTGATGTGGTGCTCCGCACGAACGTCAGTGGTGACGGTCTTTGCCCTTTTGATGCTTGACTACTCCTCGCCTGATCCAGTGCCTCGCTTAAGTCGTCGTGACCTCGGTGACTGA…
320	501	Haemaphysalis flava vitellogenin (Vg) mRNA, complete cds	1	44	56,74,152,387			0	Molecular Function	transporter activity	0005319	MH891495.1		0.9104	lipid transporter activity	CGTGGTCGCGGCCGAGGTACCCGAGGCACTTGTGGTAGTTCTTGGTCTTGGTCAGGTTCAGCACGCTCAGGTCGTGCACGTCGGACAGCAGGTGGTATGTGGTCTCGCAGTTGCCCACCAGGTCGTGCTCGAAGACCTTGTAGACGACCACTTCGTCCTCGGGGGCGACGGGCGTCACCTTGCTGAAGGGAACAGCCGTGGTCAGAGGCTCGCTGAACGACAGCACGGAGGCCACACCGCGGTACAGGTTCACCACGGGCTCGGGCAGTTCCTCGCGCACCTCGATGGTCACCACCTTGAGCTGCTCAACGTTGAAGATAACCGGCTTGGCCAGGTGCTCCAGGAAGTGCTCCAGAGGAGTGTGGTACAGTCCCGGGATCGGCGCGGTGTGGTCGTGCA…
295	406	Uncharacterized protein		190												CGAGCGGCCGCCCGGGCAGGTCTCGCATTGGGAGCAGTTATTTACTGGACAGAGTTGGTGGTGCTGTCAAAATGACCGCCGGCGCGACGTGGACGAAGGATTTCCTATTGGTTGCCTTGTGCGCTCTGGTCGCTGCGGTGTCTGCGACTGACGGAACGCAGCCACCATCTCCAGCGCAGCCAAGCACTGCAGCGGAAAGCACGAACGGCACAGAGCCTTCTCCTTGGTGCAGAGGCCACGAGCCCACCTTCTCCATAAAGGCCGAGTCGCCGAGTGCCCTAGAAGTGTGGTTAGGTGAGCCTGAGAGGGAGGACCAGTGGACGTGTGCCTGTGCCATTAACTCGCTGGTTGTCGCACCTCGGATGAAGGAGATCTCCTGCTCGAGGGAACGGGTTCGAC…
387	180	Haemaphysalis flava vitellogenin (Vg) mRNA, complete cds	1	44	56,74,152,320			0	Molecular Function	transporter activity	0005319	MH891495.1		0.9104	lipid transporter activity	AGCGGCCGCCCGGGCAGGTACGTGTATTCCTGCCTCGGTTCGAACACGAGTTTGGGGTAGGTGTGGGGCACCTCGAACGCAGCGACAGCTGCGACGAGCAAACCGAGGGCTGCGAGGACCCTCATGGTGTCCGGTAGCGCACAAGCTCTCCTCCTGGACGGGAAAGTCGGCGCGTGTACGTGGTCCTACCGAAGCTCGGACCTCGGCCGCGACCACGCT
298	274	Uncharacterized protein		192												CGTGGTCGCGGCCGAGGTACATTCAAGACGTTAAGTGCAATCTTTATTTCTAAAAAAAGATCAGAGCCAGTAACGTAATAGTTTTGCTTGCTAAGCTTGGAGTGTTGAGGGACCTAGATTGTAGAGCGGCAGGATTCGGTATTTATCCTTTGGGGCTCATCCGGAACCTGGCAGTATTGCTTGTATGCCCCGTCACAGTGGTCGTGCAGAGCGGTAGGCACAGTACCTTTCATTCGAAGATCACAGTGCATTTCATGCTGTCCTGAGACATCGGGAGTATATGATCGTCAGTACCTGCCCGGGCG
299	96	Uncharacterized protein		193												CGTGGTCGCGGCCGAGGTACTCGCAGATGAGGAAGTCCAGCTTGTTCTTGACGAAGACCTGGACCTGCTTGCGGAACACCTCTTGGATTTCTGCCTTAGGGCAGCCGCTGAGGTACCTGCCCGGGCGGCCGC
66	378	Ixodes scapularis uncharacterized LOC8032625 (LOC8032625), mRNA	1	49	122	0.714796	1.42959	0.00838884				XM_029993984.1	1399	0.708		GGTCGCGGCCGAGGTCGATTTTATTAGTCAACACCATGCGTCTCATCTCCCGCAGCGGGATTTTATTTCAGTGCGTGGCAGTTTTGTGCCTGTACGGATGGCTGGGAGCAAAAGCGATGGCGTCATCGGGAACTCCATCTGGTTCCACTTCAGCTGAAACCACAACAGTGAAATGGCAAATCGGCGCCACTAGCGAAAACAGCACTACTATGTTGCCTGGCACTCCTGGGACTGCTAATGCTTCAGAATGCAACGACGAAATCTGCAAGCGTCCTCGTTGCGTCTGCGAAAGCGAAGAGCCTCCCGCCGGTCTGCAAGCGAAAGAGATGCCCCAGTTCGTGACGCTGACGTTCGACGGTGCGGTCAACGCCGGCAACATGGCCTTCTACCGGGAACTAT…
122	642	Ixodes scapularis uncharacterized LOC8032625 (LOC8032625), mRNA	1	49	66			0				XM_029993984.1		0.708		CGAGCGGCCGCCCGGGCAGGTGCTTACGATTTTATTAGTCAACACCATGCGTCTCATCTCCCGCAGCGGGATTTTATTTCAGTGCGTGGCAGTTTTGTGCCTGTACGGATGGCTGGGAGCAAAAGCGATGGCGTCATCGGGAACTCCATCTGGTTCCACTTCAGCTGAAACCACAACAGTGAAATGGCAAATCGGCGCCACTAGCGAAAACAGCACTACTATGTTGCCTGGCACTCCTGGGACTGCTAATGCTTCAGAATGCAACGACGAAATCTGCAAGCGTCCTCGTTGCGTCTGCGAAAGCGAAGAGCCTCCCGCCGGTCTGCAAGCGAAAGAGATGCCCCAGTTCGTGACGCTGACGTTCGACGGTGCGGTCAACGCCGGCAACATGGCCTTCTA…
72	262	Dermacentor variabilis 40S ribosomal protein S5 mRNA, complete cds	1	55	327	1.32275	2.6455	0.0155238	Molecular Function	structural molecular activity	0003735	AY241965.1	756	0.8152		GGTCGCGGCCGAGGTACCGGCCAGAGGAGTGGGGCAAGTACTTGGCATGCTTCTCCTTCACTGCGATGTAATCGGTGAGACCGATGTCGCTGACTTGGACATCACTCGAGCTCCAGCGCCCGAACAGCTTTGTTTCCAGCTGCTCTGTGGGAACAACTGCCGCCACCGTCGTCGTAGTTGGAACATCGTCCCAGCCGTCCGCCGAAAGCTCGGCCGACGCAGATGGTGGAATATCGTCCCAGCCGTCCGTCATTCTGAGCGCTGTTAACCTCTCGTGACCTGCCCGGGCGGCCGCTCG
327	270	Dermacentor variabilis 40S ribosomal protein S5 mRNA, complete cds	1	55	72			0	Molecular Function	structural molecular activity	0003735	AY241965.1		0.8098		CGAGCGGCCGCCCGGGCAGGTACCGGCCAGAAGAGTGGGGCAAGTACTTGGCATGCTTCTCCTTCACTGCGATGTAATCGGTGAGACCGATGTCGCTGACTTGGACATCACTCGAGCTCCAGCGCCCGAACAGCTTTGTTTCCAGCTGCTCTGTGGGAACAACTGCCGCCACCGTCGTCGTAGTTGGAACATCGTCCCAGCCGTCCGCCGAAAGCTCGGCCGACGCAGATGGTGGAATATCGTCCCAGCCGTCCGTCATTCTGAGCGCTGTTAACCTCTCGTGGCAACGAGACCTCGGCCGCGACCA
88	562	Ixodes scapularis monocarboxylate transporter 10 (LOC8051053), transcript variant X3, mRNA	1	66	232, 245	0.188111	0.564334	0.00331151	Molecular Function	transporter activity	0008028	XM_029976735.1	5316	0.7552	transmembrane transporter activity	GCGGCCGCCCGGGCAGGTACCATGCTGATTGTGTCGGGTGCCATGTCCTTCTTCATCCCCTGCGTGCGCAACACGGCCATCAAGCCTGAGCCGCTGCCCGACGTCGCCTCACCGCTCGAAGAGATTCCTGAGGAGAGCGACATACCTGAGGATGACGAAGATGATGTGGAAAGCATCGTCTAGAGCAAGAGTTTTGCAACAATTTCGCTTGCTTCAATCCCTCTTCGGGTCGGCTCATATACTATCACAAAGTGGGGCCTTCTCTGTATCCCGCACACATCCCTGACCCTGAAGAAATGTGCAGGAAGGGAGAAGCCGAAGAAGCACCCATGCCGCTGCACCAGGCTGCAGTTTCGACGGAGTGAATGGATGGTAGCAGGTGTTTTAGCACCCTTGGCT…
232	713	Ixodes scapularis monocarboxylate transporter 10 (LOC8051053), transcript variant X3, mRNA	1	66	88, 245			0	Molecular Function	transporter activity	0008028	XM_029976735.1		0.7552	transmembrane transporter activity	CCATGCTCCGGCCGCCATGGCGGCCGCGGGAATTCGATTTCGAGCGGCCGCCCGGGCAGGTACCATGCTGATTGTGTCGGGTGCCATGTCCTTCTTCATCCCCTGCGTGCGCAACACGGCCATCAAGCCTGAGCCGCTGCCCGACGTCGCCTCACCGCTCGAAGAGATTCCTGAGGAGAGCGACATACCTGAGGATGACGAAGATAATGTGGAAAGCATCGTCTAGAGCAAGAGTTTTGCAACAATTTCGCTTGCTTCAATCCCTCTTCGGGTCGGCTCATATACTATGACAAAGTGGGGCCTTCTCTGTATCCCGCACACATCCCTGACCCTGAAGAAATGTGCAGGAAGGGAGAAGCCGAAGAAGCATCCATGCCGCTGCACCAGGCGGCAGTTTCG…
245	798	Ixodes scapularis monocarboxylate transporter 10 (LOC8051053), transcript variant X3, mRNA	1	66	88232			0	Molecular Function	transporter activity	0008028	XM_029976735.1		0.7552	transmembrane transporter activity	TCGAGCGGCCGCCCGGGCAGGTACCATGCTGATTGTGTCGGGTGCCATGTCCTTCTTCATCCCCTGCGTGCGCAACACGGCCATCAAGCCTGAGCCGCTGCCCGACGTCGCCTCACCGCTCGAAGAGATTCCTGAGGAGAGCGACATACCTGAGGATGACGAAGATAATGTGGAAAGCATCGTCTAGAGCAAGAGTTTTGCAACAATTTCGCTTGCTTCAATCCCTCTTCGGGTCGGCTCATATACTATGACAAAGTGGGGCCTTCTCTGTATCCCGCACACATCCCTGACCCTGAAGAAATGTGCAGGAAGGGAGAAGCCGAAGAAGCATCCATGCCGCTGCACCAGGCGGCAGTTTCGACGGAGTGAATGGATGGTAGCAGGTGTTTTAGCACCCTT…
309	244	Uncharacterized protein		201												CTTGCGGCCGCCCGGGCAGGTACCGCACCAGTCTTGGACGCATCCGTGGACGCCGTACTGGCAATCGGTCATGCCGTCATAATCCCAGCTGCCACCGGACCAAGCGCAGTACCACCGCCTGGAACGACACTCCCGGTATCCCGTGTCTCTGCATTCGCCAAACGTTTCGCAATCGCGTAATATGGAAGTCAACTCAACGCCTCGGAAGGCAGTTGCTGCCAGTACTGCTGCTGCGGCCAGAAGATGGTAGGGTGCCATGCCGTCGACCTCGGCCGCGACCACGC
98	540	Haemaphysalis longicornis HlVg-2 mRNA for Vitellogenin-2, complete cds	1	71	359	0.19802	0.39604	0.00232396	Molecular Function/Biological Process	transporter activity/nutrient reservoir activity/response to stimulus	0005319/0045735 /00457350071392/0071392	AB359901.1	5050	0.9944	transporter activity-lipid transporter activity/ response to estradiol /cellular response to estradiol stimulus	CGAGCGGCCGCCCGGGCAGGTACCCAAGAGTTTCTGTGCCGTCTGCTCGGGTGACTCGTTTCCCTTGATGGCGCCAAGAACACTCTCGTCAAAGTCCCAGCTGTCCACGGCCTTTCCGAACAGAGACAGACTCAGGCGGGCGTAGAAGGGATCGTATTCGCGGTCAGCGATAGGCAGCGCATCTTCAATCTCCTTTCGCTCCTTGGCCGATGCGTCCCTCGGGAAACGGCGGCGGCCAAAAATGTTCCACAGGCTCTTTGTGGATCCTGGTTGTGGGCCCACGAGTCCATTGAGAAGACGATCCAGTCCCCAGCTTTCGAAAGAGACAGCGAGTGTGTCGTGCGACTGTCCCGCCACGTAGTCCTTCATGAGCAGGTAGCAGTTTCGGGGCAGGAAGCT…
312	613	Uncharacterized protein		203												TGGTCGCGGCCGAGGTACTAACATGTCTTCAAATATGAAGTTGACATCAAAGTAAAAATGTACAACCAATATGAAGCGCAATGCCGTGGCAAATACCTGACCTTAATACATGCAAAAACTCTTTTCCTTCCCTTCAAAAACAAAACAACAATGCAAAATTGGTAAAAAGACTCCACACTACTGTTTGCCACAAGCACCCAGTGCTCGCGCAACCCCAAAAGGATCAATATCCCTCGGAAACTAGACAAGTTAGTTTTCTATACTGAGCATTCAGTACAGCTCCTTCTACAAAAGAAAAAGTTTTCCTGCCTAAGCAACTGCCTCATCTATGCCTAAAACTTGCACAAATGTCACGTATCTTACCGGCCTGACTTTTTCTTTAATACCAGGCGTGACAAC…
313	122	PREDICTED: Mesocricetus auratus CD151 molecule (Raph blood group) (Cd151), transcript variant X3, mRNA	3	204								XM_021227722.1		1		GCGTGGTCGCGGCCGAGGTCAAAGTGTGGTTGATCTGGTGGCTCTGGGAATCATTCTGACCACTGCTTCAGCCACCACAGGAGGAGTGGCAAGATCCTACCTGCCAGGCGAAGAAGCGCAGACCACTGACTTTTGACCTGTACCTGCCCGGGCGGCCGCTCG
359	504	Haemaphysalis longicornis HlVg-2 mRNA for Vitellogenin-2, complete cds	1	71	98			0	Molecular Function/Biological Process	transporter activity/nutrient reservoir activity/response to stimulus	0005319/0045735 /00457350071392/0071392	AB359901.1		0.9861	transporter activity-lipid transporter activity/ response to estradiol /cellular response to estradiol stimulus	CGAGCGGCCGCCCGGGCAGGCACACGCACACCGATGACGACGAGCGCCAGCTAACGAATGCGGCGGCCGGAAAGCCGCTCCGCTACACTCACGCCAAGCCTAACGGTCTCCAGAAGTTCTACGCCTACTGCCAGCGAGACCGCGCCAGTGGCGTCTTCTACAACTACTGGTGCCTGAAGTTCCTCCGACACTCGAGCCGCCTGGCAAAGCTCACCGCCGACGTGGAGTACAAGAACTACAAACCTCTGCTCAAGTGCCTCCTGCCTAGCTACGGCAGTGAACTCGCCCGCAAGACTAAGCTCCGCGGATTCTTCGGCGCTATTCGCTCGCACTTCCACGGCGAGAACGGCAAGCTACACGTGGTCTCTCAAGTGCCCTGGTGGACAAGGGATGAGAAGC…
315	515	Uncultured bacterium partial 16S rRNA gene, clone hea_lac_so3_b01	4	206	340							LT605814.1		0.9977		CTGAGCGGCCGCCCGGGCAGGTCCAAGTCCTGTCACCGACACACCGCCCGACAGCCACAGAATGACTACGATGAATCCAGAGTACCTCGGCCGCGACCACGCTAATCGAATTCCCGCGGCCGCCATGGCGGCCGGGAGCATGCGACGTCGGGCCCAATTCGCCCTATAGTGAGTCGTATTACAATTCACTGGCCGTCGTTTTACAACGTCGTGACTGGGAAAACCCTGGCGTTACCCAACTTAATCGCCTTGCAGCACATCCCCCTTTCGCCAGCTGGCGTAATAGCGAAGAGGCCCGCACCGATCGCCCTTCCCAACAGTTGCGCAGCCTGAATGGCGAATGGACGCGCCCTGTAGCGGCGCATTAAGCGCGGCGGGTGTGGTGGTTACGCGCAGCGT…
340	708	Uncultured bacterium partial 16S rRNA gene, clone hea_lac_so3_b01	4	206	315							LT605814.1		0.9974		CGGCCGCCCGGGCAGGTGTCGGCCGAACTGCAGTGGATGATCGTGAAAGACCGATCCTGCTTCCTCGTGAAGAAGCGGATGATTAAGACATGGTTTAGCACTGACCCCCTGAATCCCAAAGGAACGCACGCCAAGCGCTACAGCGGCACAGTTCGGGACAAGGCCCTCACAATTGAGCCTCACGGCAGCGGCAAGGGCGTCACGCTTGTCTACAAAAAGCAAGCGAATCGCAAGAAGCCCGCCAAGCTGCTTGACCGTGTGCCCCTGAAGAAGGGCGCCCGCCGCACGATGTCCTCGATCAAGAAGTGGGTGAAGGGGCACAAGTACCTCGGCCGCGACCACGCTAATCGAATTCCCGCGGCCGCCATGGCGGCCGGGAGCATGCGACGTCGGGCCCAA…
101	478	Larval Stage 1 Aedes aegypti cDNA clone	1	72	171	0.322242	0.644483	0.00378183				EB099892	571	0.7		TGCATGCTCCGGCCGCCATGGCGGCCGCGGGAATTCGATTAGCGTGGTCGCGGCCGAGGTCGGCGCGGCGTTCCTTGTGGTCAAGTTTCGTCGGTGTTTCCTTGCGGTCGTCGGAAGGGGCGTGTAGAAGTCGGGTGTCGCCGGGAACCTGCGAGCATAACCCAGAAACATGTCCAAGGAACCTGTCAGGGTGCTGGTGACCGGTGCTGCGGGCCAGATCGCCTACTCGCTGGTGCCGATCATCGCCAGGGGTGAGGTGTTCGGGGCCGACCAGCCGGTCATTTTGCACCTGCTGGACATCCCCATGATGATGACCGTCCTCAACGGTGTCGTCATGGAACTCGTCGACTGCGCCTTCCCCCTGCTCAAGGACGTGGTGGCCACGGACAACGAGCAGCA…
317	348	Uncultured bacterium partial 16S rRNA gene, isolate EXO15432	4	208								FM242723.1		0.9022		CACCGCGTTGGGAGCTCTCCCATATGGTCGACCTGCAGGCGGCCGCGAATTCACTAGTGATTCGAGCGGCCGCCCGGGCGGCCGCTCGAAATCGAATTCCCGCGGCCGCCATGGCGGCCGGGAGCATGCGACGTCGGGCCCAATTCGCCCTATAGTGAGTCGTATTACAATTCACTGGCCGTCGTTTTACAACGTCGTGACTGGGAAAACCCTGGCGTTACCCAACTTAATCGCCTTGCAGCACATCCCCCTTTCGCCAGCTGGCGTAATAGCGAAGAGGCCCGCACCGATCGCCCTTCCCAACAGTTGCGCAGCCTGAATGGCGAATGGACGCGCCCTGTAGCGGCG
171	404	Larval Stage 1 Aedes aegypti cDNA clone	1	72	101			0								TCGCGGCCGAGGTCTCACCTTCCACCGTCCGCACCGCACCATCACCGCCAACCATGAAGGCTGCCTTTGCCCTCGCCTTCTTCGCCGTCATCGGCCTTGCCTACGCCCAGGACGGCGTCTGCAGCCTTCCAGCCGAATCGAGGGACGAGCTTGTGGAATGCCTGAGGGCTCACGTGAGCGAATTGACTCTCGCAAAGTTCCGCCACATCAAGACGGAGGTCGAGTGTATTGACATCCAGTGCGTTTTCACCAAGATCTGTGAGCTGAGCAGCGACACCCACGCGCAGCACGCCGACTTTTTCTCGGCGCAAGAGAAGACCAGACTTCGTGCTCACTTTGCCGCCTGCAGGGCGACCCTATAGTTCTCCAACGGAAGGATTTGTACACCGTGTTAAGTCA…
319	547	Mesocricetus auratus DDB1 and CUL4 associated factor 13 (Dcaf13), mRNA	3	210								XM_021228725.1		0.9982		GCGTGGTCGCGGCCGAGGTACCGCAGACACATGATCCATGTGGACCATTACAGGCATGTCCAGTGCACGCATATCAAAAGTATACAAGTTATAGTCTTCATTGGCTGCAGTAAAATGGAAAGCTTCCATCGGGTTCCAACAGATTGTATTTGTTCTCATATCCAAGATAACCTTTTTCAGAGGAGTTGCTTGCCGCATGTCATACAGCACGATATTCCTGTCAGAAGCACAGCTTCCCAAGAGATACGTCTCAATGGGGTTAAATTTAACACTGCTTATACTGTCAAATCCCCAGTTCATTGAGCATATAGGGTTGGTTCTTTGTTCATCCCAAATGTCTACTTGCTGTCCACATGTGGCAAAGGCGGGGTCCTTCCAGTGATGATCAATGCCAGTGTA…
321	153	Uncharacterized protein		211												GAGCGGCCGCCCGGGCAGGTACCCTGCATTCTCAATAATCCCGATTCGGGTGTGTGCGCCCCCGTCTTTGTTCCGCTTACTGCTAGAGTCTTAATATATATTGTATGCAAATAGTGCGTGTTGTTGTCAGGTGTTTGCACATCCACATGCAACTACCGCAAAGCATTTTTTGTACCTCGGCCGCGACCA
322	408	Uncharacterized protein		212												CGAGCGGCCGCCCGGGCAGGTACTCCTGGCTGTCGCATGCCTGGTGGTCAGCACCTGCAGCGCCTCGGTGGAGTTGCCGAACGCCCGTGTGAAGCGGGGAGACTGCGAGTACGAAGAGTGCACCGACGAGGAGTGCGAGGCTCGGGGACTCGAGTGCCGGCCCAAAGGGTGCGGCGGCTCCCACTGCGTATAGCAGATGCGTGATTTGTGACGAGGATGGACCTCACGTGCTTCTGTGGCAGCTAGACAGCTCAACCACCTGATGCCGCGCTTGAGTGTTCCAAGATCTCTTGCAAAGAAACAATGGAAATTCTGTCGAAGCATTTATGGTGCACGGACATTGGGCTCCAAAAGGCGGATGAAGTATAATTCGTCCGTGAATAGCGCACGAAGGATCTG…
105	398	Dermacentor variabilis isolate DvM 42 putative cathepsin B-like cysteine protease form 1 mRNA, partial cds	1	76	380	1.12613	2.25225	0.0132162	Molecular Function/Biological process	Catalytic activity/binding/response to stimulus/immune system process/metabolic process/biological regulation	0140096/ 0005488 /0050896 /0002376/0008152 / 0065007	EU551629.1	888	0.7578	catalytic activity, acting on a protein/protein-containing complex binding/carbohydrate derivative binding	CGAGCGGCCGCCCGGGCAGGTACCCCAGCAATATGTCAAAGGTCTGCTAGGTGTGCATCGCGACAACAAGAACTACGGTCTTCCAACTTACTACCACAAGGTCATTCCGAAGGACCTACCAGAATCTTTCGACTCCCGCGAGCAGTGGCCCAACTGCAAGAGCATCGGCCTCATCCGTGACCAGTCCACGTGCGGGTCTTGCTGGGCATTTGGAGCGGTGGAGGCCATTTCGGACCGGATCTGTATTCACACCAAGGGAAAGGTCCAGGTCAACATCTCGGCTGAAGACCTGTTGACTTGCTGCAGTAGCTGCGGAGACGGCTGCAACGGTGGCTACCCGTCGGCAGCGTGGGAGTACTACAAGGAACAGGGCCTCGTGACTGGAGGCCTGTACGGCAC…
380	398	Dermacentor variabilis isolate DvM 42 putative cathepsin B-like cysteine protease form 1 mRNA, partial cds	1	76	105			0	Molecular Function/Biological process	Catalytic activity/binding/response to stimulus/immune system process/metabolic process/biological regulation	0140096/ 0005488 /0050896 /0002376/0008152 / 0065007	EU551629.1		0.7578	catalytic activity, acting on a protein/protein-containing complex binding/carbohydrate derivative binding	CGGCCGCCCGGGCAGGTACCCCTGCAATATGTCAAAGGTCTGCTAGGTGTGCATCGCGACAACAAGAACTACGGTCTTCCAACTTACTACCACAAGGTCATTCCGAAGGACCTACCAGAATCTTTCGACTCCCGCGAGCAGTGGCCCAACTGCAAGAGCATCGGCCTCATCCGTGACCAGTCCACGTGCGGGTCTTGCTGGGCATTTGGAGCGGTGGAGGCCATTTCGGACCGGATCTGTATTCACACCAAGGGAAAGGTCCAGGTCAACATCTCGGCTGAAGACCTGTTGACTTGCTGCAGTAGCTGCGGAGACGGCTGCAACGGTGGCTACCCGTCGGCAGCGTGGGAGTACTACAAGGAACAGGGCCTCGTGACTGGAGGCCTGTACGGCACTGAC…
106	308	Ixodes scapularis Genomic sequence assembly	1	77	107136222	2.12314	8.49257	0.0498344				ABJB010785129	471			GCGTGGTCGCGGCCGAGGTACCCCTAGACGCCAAGATCTCCCCTTACCGTCTGATCCAGGACAAGGTGGACTTTGCACCCAACGAAAGTGTCAAGGTGACCGTATACACTGTGGGAAAGCCCTTCCGAGGCTTCAAGGTGAAGTCGGTGGACGAGCAGGGCCACGAAGTGGGCCGCTTCGAGCCCGGTGCCGGATACAAGCCTCTGAGTGAATGCGCCGCCGCCACGCACTTCAGCAGGGCGGACAAGGAGCGCGTAGAGATGCACTGGCTGGCACCGGCCGACAAGTGCGGACGAGTGCACTTCAAGGCCACTGTGGTTCACAGGTACCTGCCCGGGCGGCCGC
107	308	Ixodes scapularis Genomic sequence assembly	1	77	106136222			0				ABJB010785129				CGTGGTCGCGGCCGAGGTACCCCTCGACGCCAAGATCTCCCCTTACCGTCTGATCCAGGACAAGGTGGACTTTGCACCCAACGAAAGTGTCAAGGTGACCGTATACACTGTGGGAAAGCCCTTCCGAGGCTTCAAGGTGAAGTCGGTGGACGAGCAGGGCCACGAAGTGGGCCGCTTCGAGCCCGGTGCCGGATACAAGCCTCTGAGTGAATGCGCCGCCGCCACGCACTTCAGCAGGGCGGACAAGGAGCGCGTAGAGATGCACTGGCTGGCACCGGCCGACAAGTGCGGACGAGTGCACTTCAAGGCCACTGTGGTTCACAGGTACCTGCCCGGGCGGCCGC
136	308	Ixodes scapularis Genomic sequence assembly	1	77	106107222			0				ABJB010785129				GCGTGGTCGCGGCCGAGGTACCCCTCGACGCCAAGATCTCCCCTTACCGTCTGATCCAGGACAAGGTGGACTTTGCACCCAACGAAAGTGTCAAGGTGACCGTATACACTGTGGGAAAGCCCTTCCGAGGCTTCAAGGTGAAGTCGGTGGACGAGCAGGGCCACGAAGTGGGCCGCTTCGAGCCCGGTGCCGGATACAAGCCTCTGAGTGAATGCGCCGCCGCCACGCACTTCGGCAGGGCGGACAAGGAGCGCGTAGAGATGCACTGGCTGGCACCGGCCGACAAGTGCGGACGAGTGCACTTCAAGGCCACTGTGGTTCACAGGTACCTGCCCGGGCGGCCGC
222	471	Ixodes scapularis Genomic sequence assembly	1	77	106107136			0				ABJB010785129		2E-28 97%		GCGTGGTCGCGGCCGAGGTACCCCTCGACGCCAAGATCTCCCCTTACCGTCTGATCCAGGACAAGGTGGACTTTGCACCCAACGAAAGTGTCAAGGTGACCGTATACACTGTGGGAAAGCCCTTCCGAGGCTTCAAGGTGAAGTCGGTGGACGAGCAGGGCCACGAAGTGGGCCGCTTCGAGCCCGGTGCCGGATACAAGCCTCTGAGTGAATGCGCGGCCGCCACGCACGTCAGCAGGGCGGACAAGGAGCGCGTAGAGATGCACTGGCTGGCACCGGCCGACAAGTGCGGACGAGTGCACTTCAAGGCCACTTTGGTTCACAGGTACCTGCCCGGGCGGCCGCTCGAATCACTAGTGAATTCGCGGCCGCCTGCAGGTCGACCATATGGGAGAGCTC…
335	448	Uncharacterized protein		219												CGAGCGGCCGCCCGGGCAGGTGCCGTTTTCTTCAGCCTCCTTTTGGCCATATCTGGAGCGGCTGTGGACTCCAATATAAACAAGCACAGCGAAGAAGACGAGTACCGAATCTGGGGAAAGTACCCCTGGGATCAACCTGGGAACCCGCCACCCTTCGCGCCAATCGACGACTTATTCCTGTACTCCCAGGCCGGACAGGCTGAACAAGATGAGAAGCTGAGGTCCTCAAGTGTGGATCCCCAAGGCGAGACGACAGAGGAATACCGTGCCTGGGGAAAGTTCCCATGGGAGCGGCCTGGAAACCCTCCTCCTTTTCTGCCACCCAGAGATACGCCGTTCTCGCAGATAGGCCGTTGGTGGGTCAAGGACGACCAAGAAGGAAATCACCAGACACCGTAC…
336	113	Mouse DNA sequence from clone RP23-125D6 on chromosome 4, complete sequence	3	220								AL929073.19		6e-08 88.89%		GGCCGCCCGGGCAGGTACCTTGTGGAAGATACATGTATTACTTGTCTGTGTGCTTTCTCCCTCTCTCTCTCTCTCTCCTCTTGCATGATATGTTGTTCAGACATTTGCACCGAAAGCACTTTTGTTGGTACCTCGGCCGCGACCACGC
337	523	Uncharacterized protein		221												GGTCGCGGCCGAGGTACTTCGGCGTTGGAACTTCTGTTTTTTAGGAGTAGATTGTCTCGTTTATTTTTGTGGGTGCCCGTCCTTAGAGGGAACTAAATCCTCTCCTCCCCCCTTCATACGGAAATGAAATTTTTGAATGCGATATAAAAAAAGGAGCGCCATGGACTTCGTTTTTACTGCTTCGAAATTCGATGCACGTTCAGAAAATTGCAACGAAATATTTGACCAGTCGGCCGGTCTGAACGTCATTTTTTCGCTGTTTCGAGTTTTGCAGTGACGTGTGGCGAATGTGCAGTGCATTTCAGTTTGAAACGTAAGATCGAAAGATTTTCTTCTTTGTTCTTGTTGTTTTATTTTATTGCAGAAACGTTATATTTTATACGGTCGCCAGGCGCCGCT…
121	243	Haemaphysalis longicornis mRNA for cathepsin L-like tick cysteine proteinase A, complete cds	1	86	164	0.875657	1.75131	0.0102767	Molecular Function/Biological process	catalytic activity/multicellular organismal process/metabolic process	0003824/0032501/ 0008152	AB020492.1	1142	0.9713	hydrolase activity	GCGTGGTCGCGGCCGAGGTGTTTTGAAGCTTGGAACCTCCACACCAGATCCAGCGTATTTGGCCCAACTATGCTGCGACTAGCTTTTCTGTGCGGCTGTGTGGCCGCGGCCATTGCCGCGAGCTCCCAAGAAATCCTCCGTACCGAATGGGAGGCCTTCAAATCGCAGCACAATAAGGCGTACAGTTCCCACGTCGAAGAACTATTGAGGTTCAAGATTTTCACGGAAAACACGCTGCTGGTCGCTAAGCACAACGCCAAGTACCTGCCCGGGCGGCCGC
164	465	Haemaphysalis longicornis mRNA for cathepsin L-like tick cysteine proteinase A, complete cds	1	86	121			0	Molecular Function/Biological process	catalytic activity/multicellular organismal process/metabolic process	0003824/0032501/ 0008152	AB020492.1		0.9808	hydrolase activity	CGGCCGCCCGGGCAGGTACAAATACTGTGAAGTTCATTTAATTTAATTAGCAGACTAAACAAGTGGGTAGCTTGCTGAGCTGGCGATACCGCACTGGTTGTCCTTGTCTCGGGACATGAGGATGTAGCCATTGTCTCCCCAGTCCTCACCCCAGCTGTTCTTCACGAGCCAGTACTTCTTTCCGTTCTTGACGCCATAGCCGACAGTCAGCACGCCGTGGTCCAGCTGGCTACTGCTGCAGTCGGGCTCGTCGTAGACACCCTGTGAGTAGAGCTGGAAGGAGCCGTGGCTTGCATCGATAGCAACCGAGACGGGGCCGACAGTAGCCACAGCCTTCTTGAGGTCATCCTCTGAACCTTGTTGGATGTCGACAAAACCAGTGTCGGTGGCGCCAACGTC…
342	611	Uncharacterized protein		224												GGGCAGGTTTTTTTTTCTTTTTTTTTTTTTTTTTTTTTTTTTTTTTTTTTTTTTTTTTTTTTTTTTCCCCCCTTCCCAAAAACCCGTTTATTTTCCCGGGAAATTTACAAAAAACGCCCCACAACCAAGGTTGAACTACGGGGGAGGCGTTTGCCCATATGTAACAAGGCAATTAAAAAAAAAAAAAAAAAACCCCCACAACCCCTGATTTTTAAAAAACTACCTGAACCCCCCCTATAATAATTGAAGTAAGGAAACTTTACCCCCCCCAAGTCAGCGCAAAAATTTCAAAGGAAAAGGCCAAAAAAAACAAAAAAGTTGCCTTTCAAAGCAAAATCTAAAATTACATCCCAGGGACCTACCCCAGCTTCGGTTGCTTTTACTAAACAGCAATGAACC…
142	324	Ixodes scapularis mucin-17-like (LOC115332412), mRNA	1	99	233, 306	0.122339	0.367017	0.00215366	Molecular Function/Biological Process	binding/cellular process	0003674/0019725	XM_029994793.1	8174	0.75	protein binding/cellular homeostasis	CGAGCGGCCGCCCGGGCAGGTACTGCTAGTGTAGGTCTCCGCTTTGCCTGTGGGGTCCAGCCGAACGTAAGCGCGCTGATTCGGGCCGTATGCGGGAGCCATCCCTGCGGGCAGTGTCATGCATTTTTCCGGGAACTGGGCTGGGGGTACCTGCCGAGATGCGGGGTGGTTAACCATGACGTAGCCGTCGCGACGCCTCCCCAGCGAGTTCGAGCTGTAAATGACCTTGCCCTCAGAGTCCAGGGTCACTCTCGCACCAGCCCTGCCGAAAGACGGGGTTTGCGCAAACACGCTGCTGGCTTCGTTGATTGCGCTCGGCTGCCTGGTGGAGCCCTGTTCGAGGACACCTCGGCCGCGACCA
345	370	Uncharacterized protein		226												GGTCGCGGCCGAGGTGCAGTGCGGAGTCGGCGGCCGTCTCTCTCACGTTCGTGGCAGCGGAGGCGTGGGACAGCGGTCGGAACACCTGTAGCGCGAGCGGCGTAGCGGACTCCACCGGCGGCCTTCACAACGCAAGACTCGCGGCTGCAGGAGTCCAGTTAGTCACAGCGAGGGCTGCGAAGCCGGCCTGCACACTCAGTGCGCCGAGGAGCGGCATTGTTTCCCGAGCGACGGTCGTGCGACTTCAACGGCGGAGAAAAGAAAGAAAAGCGCTAAACCCTCCTCCTTCACGCCGCTGCGTTTGTCACTTCCTGAACATTTTCTTGGCGGCGCGGAGCAAGAAAAATGGAGTGCTACGAAGACCCGGAGAATCCCGGCCAGGTGTACCTGCCCGGGCGG…
233	674	Ixodes scapularis mucin-17-like (LOC115327983), mRNA	1	99	142, 306			0	Molecular Function/Biological Process	binding/cellular process	0003674/0019725	XM_029989059.1		0.6729	protein binding/cellular homeostasis	ATGCTCCGGCCGCCATGGCGGCCGCGGGAATTCGATTTCGAGCGGCCGCCCGGGCAGGTACGACAGCTCGCTCGTCCACCAACGGGCCCGAGGAGAGCGCCCACTTTACCCGTACACCATGAACTTCGGCTTCCGACGCAGCTGCACCGTGGAACCGTGTCCCAAGGGTACCTACCCAGGACTCTGGGTGCTGCCCATGAACGTGTTCTTCCCAGAGGCCGCAGGGAATGTTTTCCCATGCGCGATGGCCGACGCCTGTATACCGCAGCCGGAGACAGCCAATGACACCTTCACCTACCTCAAGTCAAACTTCGACGCATTCTACACTACCAATCGGGCCCCCTTCCCTATCTTTCTTCACGAGGCGTATCTGCGACACCCCGAGCGCAAGGCGGGCTA…
306	459	Ixodes scapularis mucin-17-like (LOC115327983), mRNA	1	99	142233			0	Biological Process	immune system process	0002376	XM_029989059.1		3e-14 68.44%		CGGCCGCCCGGGCAGGTACGTGCACCCATTCGGCTTAAGGCAGTTGCTGGGTCCACTGTTACTGCGGTTACCACAAGTGCGCTTGGCGTAATCACTGAGCGGTTCGGGGTTCTTCATGAAACGCAGGACCTCAGAAGCCGTCACCAAGTATACGTCATCCTTTTGCAGCAGCCAGTCGAGAAACTGCAGGTAGCCCGCCTTGCGCTCGGGGTGTTTCAGATACCCCTGGTGAAGGAAGAGAGGGAAGGGGGCCCGATTGGTAGTGTAGAATTCGTCGAAGTTAGACTTGAGGTAGTTGAAGGTGTCATTGGCTGTCTCCGGCTGCGGCAAACAGGCGTCGGCCACTGCGCACGGAAGGTCCTTCCCTGCAGCCTTTTGGAAAAACACGTTCAGGGGGAG…
347	308	Uncharacterized protein		228												GGTCGCGGCCGAGGTACCCCTCGACGCCAAGATCTCCCCTTACCGTCTGATCCAGGACAAGGTGGACTTTGCACCCAACGAAAGTGTCAAGGTGACCGTATACACTGTGGGAAAGCCCTTCCGAGGCTTCAAGGTGAAGTCGGTGGACGAGCAGGGCCACGAAGTGGGCCGCTTCGAGCCCGGTGCCGGATACAAGCCTCTGAGTGAATGCGCCGCCGCCACGCACTTCAGCAGGGCGGACAAGGAGCGCGTAGAGATGCACTGGCTGGCACCGGCCGACAAGTGCGGACGAGTGCACTTCAAGGCCACTGTGGTTCACAGGTACCTGCCCGGGCGGCCGCTCGA
150	640	Haemaphysalis longicornis HlVg-1 mRNA for Vitellogenin-1, complete cds	1	105	367, 372	0.182782	0.548346	0.00321769	Molecular Function/Biological Process	transporter activity/nutrient reservoir activity/response to stimulus	0005319/0045735 /00457350071392/0071392	AB359899.1	5471	0.9922	transporter activity-lipid transporter activity/ response to estradiol /cellular response to estradiol stimulus	CCGCCCGGGCAGGTACTACTACCTCACCGAGAACCCCATGTGGCACCCGAGGAAGTTCAACGTCATGCTTACGCCCGCCAACCGCGACATCACCAACGAGATCGAGATCAGGTTCGACTGGAACTTCCTGACCCCGGAAACGCGCGGAAACCAACTCTTCACGTCCAAGTACGCCTCTGAGATCGGTGACCCAGCCTTCTCGGTGCGGGACGAGGCGCGCTCGTACACGACAGTCATCAACGGCGAGCTCGTGCTGAGCGGACAGCGCGAGCGCAAGATCGTCGCCGAGATGGTCTACACCAGGAGCAGGGACCTACTGCTGCACAACATGAACTTCATCTACGTCCGCACGCCGTTCACCGTTGGCGAGACCGATCCCATGAAGGTCTGCTTCCACGC…
367	519	Haemaphysalis longicornis HlVg-1 mRNA for Vitellogenin-1, complete cds	1	105	150, 372			0	Molecular Function/Biological Process	transporter activity/nutrient reservoir activity/response to stimulus	0005319/0045735 /00457350071392/0071392	AB359899.1		0.9865	transporter activity-lipid transporter activity/ response to estradiol /cellular response to estradiol stimulus	CGTGGTCGCGGCCGAGGTACTTCTGACGGAGGTCGCCGAAGTACCAGAAGTCCATCCAGGACCCCCAGAAATCGTAGGTCTCCAAGTAGTGACCCTCCACCTTCAGGCCCATGCCCAGCATGTCGTGGAGGTATTCCTTCTCGAACTTGTGGAGGTCTTCTGGCCGGAACACGTCGACCCGCGTCTCTTCGTGTACGACGGGCAGCGCGTTCTCGAAGCTTTCGACGAAGCTGAAAGGCTTGAACTCGTAGTGGAACACCTCGTGTGGCGTCTGCGGTCGCGAGCTGAGCTCGAACTTGCGGTCGACAAAGCTCAACCCGGCCTCGAAATTGAACGGCACTGAGAGGGCGCTGCGGCTGTCGTAGCCAACGCCTACGCTGACTTTCTCGAAGGGAAGAA…
350	144	Uncharacterized protein		231												GGTCGCGGCCGAGGTACTTCTTCCACGAGGGCAGCTCCTTGAGGACATCGTCCACGTATTTGTTCAGATCTTCGGTAGACTGCTGCTGGCTGAGGCCTGCCAAGAGCAGGAGCGTTGCCACGACGTACAGCATTCTTTTCTAGGGTTTGGTTCACCTCGACCTGCCCGGGCGGCCGCTCGA
372	309	Haemaphysalis longicornis HlVg-1 mRNA for Vitellogenin-1, complete cds	1	105	150, 367			0	Molecular Function/Biological Process	transporter activity/nutrient reservoir activity/response to stimulus	0005319/0045735 /00457350071392/0071392	AB359899.1		0.9871	transporter activity-lipid transporter activity/ response to estradiol /cellular response to estradiol stimulus	CGGCCGCCCGGGCAGGTACTCGGGAGCCCTGCAGTTGTCTGAGGGGATGACGTAGCTGTTGCCGAACGTGGTCGAGTTGTGGTGCAGGCACTTGTCGGGCCCGATGAACTCGCGGAACTGGTTGAAGTTGTAGTCACCGCACAGGCCGCACACCTTGCCGCGGTAGAACGGAGCCAGCTGTATGTAGATTCCTTGTCCGTCGTAAGACACGCGGACGCCGAAGAGCTCCGAGTGCACCCTATAGATGGGCTGCTGGTTGTACGTGACGATGCGGAAGAGCTCGACGTCCCGGACTCCCGTGTTGATGAACTGGCGGAAGGGCTCGT
353	493	Uncharacterized protein		233												GGTCGCGGCCGAGGTGAGAAGAACAGCTAGGTCGCCTTGCACCGCGTTTTCGGTTTTTCAGCAGGAACATTCATGGCTGGCCTCGGTTTGCCTCTGCTGGTGCTGCTGTTCTTGGCTGCTTCCAAGGCGTTTCCATACGGGGCATCGGAATTCACATGTTATCCCTTCGTCGACCTGCTTCCCTTACACTCAGGAATAGTACCCCTCGACGCCAAGATCTCCCCTTACCGTCTGATCCAGGACAAGGTGGACTTTGCACCCAACGAAAGTGTCAAGGTGACCGTATACACTGTGGGAAAGCCCTTCCGAGGCTTCAAGGTGAAGTCGGTGGACGAGCAGGGCCACGAAGTGGGCCGCTTCGAGCCCGGTGCCGGATACAAGCCTCTGAGTGAATGCGCC…
247	182	Ixodes scapularis 40S ribosomal protein S26 (LOC8040738), mRNA	1	152	259	2.02429	4.04858	0.0237571	Molecular Function	structural molecular activity	0003735	XM_002401089.2	494	0.9011		CTTCCGGGCCGCCATGGCGGCCGCGGGAATTCGATTAGCGTGGTCGCGGCCGAGGTCAACGGTCGCTCCAAGCACGGCCGCGGGCACGTGAAGCCCGTGCGGTGCACCAACTGCGCGCGCTGCGTGCCCAAGGACAAGGCGATCAAGAAATTCGTGATCCGCAACATCGTCGAGGCGGCGGCCGTGCGGGATATCACCGTGGCCAGCGTGTACGAGTCGTACCCGCTGCCCAAGCTGTACCTGCCCGGGCGGCCGC
259	257	Ixodes scapularis 40S ribosomal protein S26 (LOC8040738), mRNA	1	152	247			0	Molecular Function	structural molecular activity	0003735	XM_002401089.2		0.8889		GCCGCCCGGGCAGGTTCCGAGATGACGTCCAAGAGGCGCAACAACGGTCGCTCCAAGCACGGCCGCGGGCACGTGAAGCCCGTGCGGTGCACCAACTGCGCGCGCTGCGTGCCCAAGGACAAGGCGATCAAGAAATTCGTGATCCGCAACATCGTCGAGGCGGCGGCCGTGCGGGATATCACCGTGGCCAGCGTGTACGAGTCGTACCCGCTGCCCAAGCTGTACGCAAAGCTGCACTACTGCGTTTCGTGCGCCATCCACTCCAAGATCGTACCTCGGCCGCGACCACGC
357	502	Uncharacterized protein		236												CGAGCGGCCGCCCGGGCAGGTACCACTTTTGTACGTCCAGTAGCCTTTGCATAAGTCTTGATCTCTGCTTTCTTCTCACTTTCCTATATGGTGTCCACGCTTAGAGCCAATATGAAAGGATCGGCCGAGGGATGATTTCTATCATTGCCTTCCTCTCTTTTTTTTTTTTTTTTTCTTTCTTTCTTTAATCCAGGTTTGAGTGTGCACATTTTCGCCTGTAAAATGCACAAGCCTGTAGTTACTAGTCGAAGCTTTTGGAGAACCATTCAGTTTGGCAAGATGTGGAAACTGTTGCTTTTCAGTAAGCCAGTGAGCTGCTCGTATGGCTCGCACTGTTGTGGGAGAGGCGTGGAAATAACCCCCAAATACGATTGTTGAGTCCAGTGGTCTGGTGTGGGC…
251	684	Dermacentor variabilis vitellogenin (Vg) mRNA, complete cds	1	155	362	0.174095	0.348189	0.00204317	Molecular Function	transporter activity	0005319	AY885250.2	5744	0.7461	lipid transporter activity	GGTCGCGGCCGAGGTCTCGACGTCAACAAGTGCGTCGAGACCATCGAGAAGCCCTTCGTGTACCACCGCACCTACGGAGCCAAGGTCTTCAACGTGGAAGTGGACGCCGTGAGCCACGGCCCGTACCCCCCGCTGCCGCTGTACGGCAAGCTGTACCAGTACAAGTCTGAGCTCGTCCCCAACCTCGTTAAGTACCTGACCCACATGGGAACCAAGCAGCACGTGCTCAGGCTCAAGGTCCTCCCCACCGTCGAGGACCCCGTCACCGAGTACACCGCCACCTTCAAGTACTCCGACAACCTCGATTATCTGATGAAGACCACCTTGGACAAGGTCTACGTTCCGTACACCCAACATGATTCCAGCGAGGAAGAGTACCGCGAGCAGATGCTCTTCTCC…
363	122	Uncharacterized protein		238												CGTGGTCGCGGCCGAGGTCGACCATCCAACCTCGAGGATGGCTCCAACTGCAGCAGCAACGAGCAGTGCCAGTCCAAGTGTTGCCTGAAGGTCTTCAAGGGCGACGGCGCGGGATCACCGGGCGAGTGCCGGGCGGCCGC
362	375	Dermacentor variabilis vitellogenin (Vg) mRNA, complete cds	1	155	251			0	Molecular Function	transporter activity	0005319	AY885250.2		0.7193	lipid transporter activity	CGAGCGGCCGCCCGGGCAGGTACTGGTGGTGGCTAGGGTACTGGTGGTGGCTGGGGTACTGGTGGTGGCTGGGGTACTGGTGGTGGCTGGGGTACTCGCGCGTATACTTGGGCTCGCTCGGGTACTCCTCCTCGCTAGGGTACACTGTTGAGTGCTTGCGCTCCTTAGGGTAATATCCCTCAGCCTTGTAGCCCGGCGCGGGGTACCTCAGCTCCTCGAGGTAGCGGAGAGGGTAAGGCAGCGTGACAAGGGGAACCCTGCACTCGGGAAGGCCAAAGCCGTAGCTGGCCACGAACTCGGTGAAGTTGTGCACAACCTTGTTGGCAGGAGTCACAAACTCGTAGTAAGGCTCGTTGTCAAAGTTGCTGCAGAGACCGCAGGTCTTGCCCTGGTACA
166	572	Ixodes scapularis uncharacterized LOC115328521 (LOC115328521), transcript variant X2, mRNA	1	112		0.00950137		0				XM_029989728.1		0.6579		GGTCGCGGCCGAGGTACAGGGCAGCGACAACCTCTCTCATGCCCCTGGCTGCGGTGGCACCAGCAACGGTGAGCAGACTCTGAGTGGCAGGCTCGTTCAATAGGGCCGTGACCACTGTGTCACCCTCACGAGGCACAACCACCACTTGGAACAGGCTCTGCTCCTGGGCATATGGATCCAACTCCTGTCGATTGGTGATAAGTTTGGCGTCGTAAATGGTGGCCGCTCCACTGCGCACAGACCTCTTCGAGACGCTGATCACCCGTATGCCGTGAGAGGTGCTGTGGGGGCGATACTTGGCGTCGAAGATCCAGCCGCGCTTCTCGACGTTGAAAAAGAGCTCCACCGGAATCCAGTCCATGTGCGTGTTGCTGAACTTTGCTTCTTTCACGTAAGAGT…
366	208	Uncharacterized protein		241												CTCCGGCCGCCATGGCGGCCGCGGGAATTCGATTAGCGTGGTCGCGGCCGAGGTTTTTTTTTTTTTTTTTTTTTTTCGATTTGAGCACTTTTATTTGTATGTACAAAAAGCGTTTCTGTGCTAAACCCAACAGCTACATATTGTGCTCACTACAAATGAAAGCGTGTGTCCTCAAATGTGTGTCGTAGTGCTAATGTGTCCATAGCACACCAGTGTGCAAGGCTGCGGCCTTCTGCACAGGCTTAACCACTACACTTGCGGTACCTGCCCGGGC
346	168	Ixodes scapularis probable signal peptidase complex subunit 2 (LOC8032972), mRNA	1	227	386	1.47929	2.95858	0.0173609	Molecular Function	Catalytic activity	0008233	XM_002401926.2	676	0.7442	catalytic activity, acting on a protein	CGGCCGCCCGGGCAGGTACCTTCTTCACCGCGTCGTCCAGGGCGTTGCGTACAGCGGATCCGTCCCACTTGTCAATTCTTATGGGCTTCTCAGCCTCTTTCTCAACACCTGACGTGTCACCGGCATCTTGAGCACGCTTGGAAGCCATGGTACACGATCCGGAATGATGACGCCGCCAACGACGCACCTCGGCCGCGACCACGCT
386	676	Ixodes scapularis probable signal peptidase complex subunit 2 (LOC8032972), mRNA	1	227	346			0	Molecular Function/Biological process	hydrolase activity/establishment of localization	0016817/0045047	XM_002401926.2	676	0.7525		TCGAGCGGCCGCCCGGGCAGGTGTACCATGGCTTCCAAGCGTGCTCAAGATGCCGGTGACACGTCAGGTGTTGAGAAAGAGGCTGAGAAGCCCATAAGAATTGACAAGTGGGACGGATCCGCTGTACGCAACGCCCTGGACGACGCGGTGAAGAAGGTACTCACAGAGAAGTACGGCTACGTGGAAAACCACCGGCTCACCGATGGGCGTCTGGCCATCTGCAGCATCGCCGTTGGCGCGGCAATGTTTGCGCTTCTGTGGGACTTCTTGTACCCGTTTCCAGAGTCAAGAACGGTGCTCATCGCCTGCGTGCTCTCCTACTTTTTTCTCATGGGCGTCCTGACTCTGTACACTACGTTCCTCGAGAAAGGCATCTTCCTTGTGGCGCTGCAAAAAGAC…
318	377	Ixodes ricinus contig_7156 transcribed RNA sequence	1	209		#DIV/0!		0				GCJO01056798		3e-24 70%		CGTGGTCGCGGCCGAGGTACGTGTTTGAGTTCTGTATCGCAGAGTCATCCTTTCGGCGCCGTTTCCTTTGGGTCTTCTGGACTTTCTTAGGAGAGGCTGTTGTAGGGTCCTTTGACGCAGCATCCTTTGACTCGTCTTCTGATTGGGACGACGAACTCTGGCTTTCCTCGGTTTTTTCCATAAGATTTTGCAAGACGCCTTCAAGCTTCGATCTTGCCTGATCGAGCTCCGGCACTCGCTTTTCCTGCTTGCCTCGCGACATCGTGGCCTGCACGAGCGGTTTCAAAAGTGCCTTTTGACTAGAAAACCTAGCTCAAACGACTGAAACAAAAGCCAAATAGCGCGTATTGCTGCCCTTTCTGCGCACGTTGCATTTATGCTAACGTAGGCGGCCACCTG…
373	126	Uncharacterized protein		244												GGTCGCGGCCGAGGTACGTGGATGACGAGGCCAAGTTGACCCTCCACGGCCTGCAGCAGTACAGCACAAGCCACCAAAGCAGTCAACATCGGTGCGTGGCCGTGGGCTCTTCGTCTGCTACAACCACCTACGGCAACAGGTACCTGCCCGGGCGGCCGCTCGA
339	627	Ixodes scapularis peptidyl-prolyl cis-trans isomerase B (LOC8028154), mRNA	1	222		0.714286		0	Molecular Function	Catalytic activity	0003755	XM_002410579.2	1400	0.7941	catalytic activity, acting on a protein	GGCCGCCCGGGCAGGTACTCTCAGCATGGCCAACGCAGGCAAGAACACGAACGGCGCGCAGTTTTTCATCACCACGGTGGCCACCCCCTGGCTGGACGGCCACCACGTGGTCTTTGGCAAGGTGATCGACGGCCTGGACGTGGTGCACAAGGTGGAGAACACCAAGACCACCAACTCGGACGTGCCAGTTGAGCCGGTAGTCATCAAGAAGTCCTCGGTCGAGACCCTGGTGTCCATCTGAGCGACCGCTGCCGCTTGAGGCGCTGCTCAGCTGGAAAGACGTCGCTTTATCTGGAACCAACGTGTCTTCACTGCAAGCAACAGTCGACGCAGCAGAGCTTGCTTCTTCATTTCGTCTCGAAACGACAATTTTTTTCGATGTGCTTCTCTTAACTTGTG…
375	370	Uncultured bacterium partial 16S rRNA gene, clone hea_lac_so3_b01	4	246								LT605814.1		0.9928		CGGCCGCCCGGGCAGGTACCAAAAATCGGGGAAACCGTGTAAAAAGACGATCAAGGGCTTGTCCCGGCTACCAGCCGACACGTAGTGAAGCGTGACGTCACCAAGCGTCACGAACTCGTGTGTGCCAAGCTCCGGATCCCTAAGGCACTCGGGCTCTTCAGTGCGTTGCTTAGGTTGCAGGAAGCCTTTTCCTTTGAGCAAGACTTGAATAGCGATGCCCGCTAAAAGCATAGTACCTCGGCCGCGACCACGCTAATCGAATTCCCGCGGCCGCCATGGCGGCCGGGAGCATGCGACGTCGGGCCCAATTCGCCCTATAGTGAGTCGTATTACAATTCACTGGCCGTCGTTTTACAACGTCGTGACTGGGAAAACCCTGGCGTTACC
376	214	Uncharacterized protein		247												CAGCGGCCGCCCGGGCAGGTGCTCGAGAGAGTAAGGGACATCCAGTCTTCGGACAGGGCTAACGCACCACCATGAGGGCCGTTTGTATTGCGCTGATCGCACTGATCGGCGTTGCCGCCGCACGAATCAGCATTCCTCTGAGGAGGAACAAGGGTGAGGAGATCGAGTACCTGCGCCAAAGCAGCGAAGAGGTGCAGGTGTACTCCACCCCCCTTAACCACACTGAGCTCCAGTACCTCGGCCGCGACCACGC
368	505	Ixodes scapularis cytochrome b5 (LOC8039113), mRNA	1	242	388	1.28866	2.57732	0.0151237	Molecular Function	Catalytic activity	0008805	XM_002413132.2	776	0.8333	oxidoreductase activity	CATGCTCCGGCCGCCATGGCGGCCGCGGGAATTCGATTAGCGTGGTCGCGGCCGAGGTCTTTCCTCAATTCGGTTGCGATCAGTGGTTCGCGCTTTTAATTACAGCCATGGAAACTGAGGCCAAAACGTACACGCTAGCCGAAATCGAGAAACACAACGAAAAGAATTCGGCATGGTTACTAATCCACAACGCAGTTTACGACGTGACGAAGTTCATGGAAGAGCATCCAGGTGGCGAAGAAGTTCTTCTTGAACAGGCTGGAAAGCATGCCACTGAAGCATTCGAAGATGTTGGACATTCCACAGATGCCAGAGAATTGATGAAGCAGTACAAGATTGGTGACCTTTGCGAGGAGGACCAGAAGAAAATCGGCCAGGTTGCTAAGAAAACGCAGTGGG…
378	492	Mesocricetus auratus eukaryotic translation initiation factor 3 subunit C (LOC101843174), transcript variant X3, mRNA	3	249								XM_005064419.3		1		GGTCGCGGCCGAGGTACGGTGCATCACCACTGTCTGTGTCGGTTGGTCCAGGGAAGCCATCAATTCTTCATTAATGATCATCTTGCTGATGATGGAGTGAACAGTAGGTAGATCTAGCTCAAACATATCTGACAGTGTCTCCATACTGATTGAGTCATAGACACTGCTGTAAGTGAAGAGATAGGTCCTCAGTGACTCTTCCTGGATCTTCCGAACTAGCATGGTGCGAACTTTGTCAGCCTCAGGGAAAAGGTCCCACACTTTCCCATTCATCTTTTCATTAATGATGAAACTGTGGCAGGTCTTCCAGTCACCCATCTTCATGGCCTTGGAGGCAGCAACCACATGCTCCCTCATTGACTCAGGAGGACCTAGCAGGGGCTGCCGCTCCCCTACCCG…
388	298	Ixodes scapularis cytochrome b5 (LOC8039113), mRNA	1	242	368			0	Biological process	electron transport chain	0022900	XM_002413132.2		0.8738		TCGAGCGGCCGCCCGGGCAGGTGTGAAGTCGCGGCAGTGTGGCAGTAGCTTTCCTCAATTCGGTTGCGATCAGTGGTTCGCGCTTTTAATTACAGCCATGGAAACTGAGGCCAAAACGTACACGCTAGCCGAAATCGAGAAACACAACGAAAAGAATTCGGCATGGTTACTAATCCACAACGCAGTTTACGACGTGACGAAGTTCATGGAAGAGCATCCAGGTGGCGAAGAAGTTCTTCTTGAACAGGCTGGAAAGCATGCCACTGAAGCATTCGAAGATGTTGGACATTCCACAGATGCCAGAGAATTGATGAAGCAGTACCTCGGCCGCGACCAC
369	225	Haemaphysalis longicornis heat shock 70 kDa protein 5 mRNA, complete cds	1	243		0.435161		0	Molecular Function/Biological process	binding/response to stimulus	0003823/0006950	EU289295.1	2298	1	protein binding/heterocyclic compound binding	CGTGGTCGCGGCCGAGGTACTCTTGTGTCGGTGTGTTCAAGAATGGACGAGTGGAGATCATTGCCAACGACCAGGGCAACCGTATCACACCATCATACGTGGCCTTCACTGCCGAAGGGGAGCGTCTCATTGGTGATGCTGCCAAGAACCAGCTGACTAGCAATCCAGAAAACACCGTGTTCGATGCGAAGCGTCTGATTGGCCGCGACTGGACTGATCCATCTGTCCAGCACGATGTCAAGTACCTGCCCGGGCGGCCGC
383	258	Uncharacterized protein		252												GGTCGCGGCCGAGGTACGTCACGATGTACACTTCGCCCGGCCGGTGCTGGTAACCGAGGGCTCCGCGTAGGATCTCCTCGGGAAAGTGCTCGCAGAAGACGTACGAACCAACTCGGCGGCTTCTTGCGACTCCTCCTTCCCCATTTTGGGCGTGCCGCGTTCCATTCTCCTTGTCCTTTGTCATGATGGGTAGCCAAAGAAAAACGACGCTCACTCTGGTGGGACTGTAGCCTCTTCCCTTGCGATGCTAATTTGGGGAGTAGCCGTCCCCCCACCTGCCCGGGCGGCCGCTCGAA
384	356	Uncharacterized protein		253												GGTCGCGGCCGAGGTACAATCCTTCCGTGGGTGAACTAGAGGGTCGCCCTGCAGGTGGCAAAGTCAGCACGAAGTCTGGTCTTCTCTTGCGCCGAGAAAAAGTCAGCGTGCTGCGCGTGGGTGTCGCTGCTCAGCTCACAGATCTTGGTGAAAACGCACTGGATGTCAATACACTCAACCTCCGTCTTGATATGGCGGAACTTTGCGAGAGTCAATTCGCCCACGCGAGCCCTCAGGCATTCCACAAGCTCCTCCCTCGATTCGGCTGGAAGGCTGCAGACGCCGTCCTGGGCGTAGGCAAGGCCGATGACGGCGAAGAAGGCGAGGGCGAAGGCAGCCTTCATGGTTGGCGGTGATGGTGCGGTGCGGACACCTGCCCGGGCGGCCGCTCGAA
382	168	Rhipicephalus microplus strain Deutsch Ctg99625, whole genome shotgun sequence	1	251		#DIV/0!		0				ADMZ02174790.1		4E-26 79%		CGGCCGCCCGGGCAGGTACGCGGTGTACAAGGCGTTCCTGGAGTACACGGACCGGGTGGACTTGCCACCGGAGGATGCCATTGGGCTGCTGGACCTGGTCAACTCATACTGCGAGGCCCAGCTGAAGCGCCACTACGAGCGCATCATCATGCACGGGGTTCTCGTCGACAACGTCGCCATGATGTACCTCGGCCGCGACCACGCT
average	416.689
SD	183.439
							169.675
							170.416

## Sheet: Reverse subtracted cDNA library
RSN	Length （bp）	Annotation （bp）	Code	GO term	GO CODE	GO term LEVEL 2-3	Reference GenBank No	Identity	Remark	Sequence
s2-1	437	Haemaphysalis longicornis HlPDI-2 mRNA for protein disulfide isomerase-2, complete cds	1	Molecular Function	0003756	catalytic activity, acting on a protein	AB289617.1	1		GCGGCCGCCCGGGCAGGTACTCGATGGGTTCGCCATCGCGGTAGAACTTGAGCGTGGGGTAGCCCTGGATGTTGTGCTGCTCGGCTAGCTGGCTCTCGACAGTGGCGTCGACCTTGGCCAGCTTGATGTCGGACTTCTCCTCCTCGAGCAGCTTGGCCACCTTGTGGTAGTCGGGGGCCATGGCCTTGCAGTGTCCACACCACGGGGAGTAGAACTTGACAAACACATTCTTGTGCTCCTTGATGCCCTTCTCGAAGTTGTCCGTCTTGAGAACGAGGACGTGATCGTCGATTTCGTAGTCATCGCAGCTGATCGCCGCGATGCAGCACAGAAGGCTCACGACCTTTAGAGAAATCATGATGCCGCTTGCGGAGGCTACGACGACCAGACACGAGCGGC…
s2-3	247	Uncharacterized protein								GCGGCCGCCCGGGCAGGTACACAGAGAACGCGTACAAAGTCAGCCTTGTTGTCAAATTCATCGCCCTCATATCGAGCCGCATTGTCGCCAAGAAGTTTTTCCAGAATCTTTAACGCCTGCTCTTTGGCCCTCTGCGCAGCCTCACGGGTGGCTTCGTTAATGCTAGCCGCCGCTTCGTTCACAGCTTCTCCGACGGTGTTCATCGTCTTCCTTACAGCGCGCCTGACGGCTTCCACAATTTTTCCCCAGAGTGCCTTGATGAAGTACCTCGGCCGCGACCACGC
s2-4	611	Uncharacterized protein								GCGGCCGCCCGGGCAGGTGGCGCTCCAAGAATATTCTCTTTAATCCGCAAAAGTATGCTCAATCTCTTGCAAGTCCAAAAGCAAACAGACAAACAAGTCATCGCTCTGGTAGAAGCATCCACAGATGTTGCAAACTTATCACAGTACACAGCAAGACCAGAGTGCATTATATCGGCACCAAAAAACACAGGTTTCAGGGCCGTGCTACTTAAAGCTCGGGTAGAAGCAGCTTGCTCTTTCAACACACTAGAGCTGCACGTAACTACCCCAGCGTCAGTCCTGTGTATTCCTCTGATGTCTCTTAGTGCTACATAGCAGCACGTCTTCATGAACTTTGTACAAGACTTGAAGCTAGAAATTGCGACAATTGACTGAAGGCCGTTAGCAGACAGTGGTAGA…
s2-6	201	Rhipicephalus microplus glucose-6-phosphatase mRNA, complete cds	1	Molecular Function	0004346	catalytic activity-hydrolase activity	KF951262.1	0.8902		CGGCCGCCCGGGCAGGTACTGCCGGATGGAGGGCGCGGCGCCGTGGCCAGTGCGGTTGTACACGTCCGTCTCGTGCACCCACCAGTAGGGCCGCTCGCCGTGCAGCATCCACTTGAGCACTTGGTTGGACCACTCGGCGATGATGGTGACCCACATGAGTCGGCGGCCCACTTTCCAGTCGAGGCAGTAGATGAGCGGCGCGAAGATGAGGAACGCGTACCTCGGCCGCGACCACGC
s2-7	649	Uncharacterized protein								TGGTCGCGGCCGAGGTACATATTAAGTCTTTTAAGAGCGACCCAAAACTTGTCAACTGTGACACGCTGCTTTATATTACTCTTCCTGAAGTGGATTTCAACGCATAGAGATGTCTGCATGTCAGAAGCTGCTCTACCGCTATGGTTGTAGCTCAAAAGCAATGAACAGAGCAAATGGTACAAATGATGCATTCAACCCGCTTACCACTGCCTTTGGACTTTTAACTGGGAATGAAAACTAAGCCAATGCTGCTGAAAATAGGCCCTTGTAAAGCAAGCGTGAAGTACGACATGCGAGATTGATACCAGGGTTCACACATTACAAAACGGAGGAAAGATAACCGTAAAATATAAAGTGAAAGGTGCACGTAGAAACTCACTCAGTGGGTGAAGTAACAAA…
s2-8	197	Uncharacterized protein								GCGGCCGCCCGGGCAGGTACTCAACGTTTTCTAAATTCTGCTTTCTCCAGTCAGCCTTCTCCTCCCTCCCACCACCCGCCAGAAATTGGAAGTTTTCAAAAGTTCCTATCTTTTGTTACTAAAGCTCATTCAGAAATGAAGACCTGCCTGTGGTTAACCCTCCTCTCGCTGGCCGTTGTTGCCTATGGAGCCACAGTAACCCCACAGGCAACCGTACCTCGGCCGCGACCACGC
s2-9	105	Ixodes scapularis polyadenylate-binding protein 4-like (LOC8041606), mRNA	1	Molecular Function	0008143	heterocyclic compound binding	XM_002414815.2	0.9229		GCGGCCGCCCGGGCAGGTACAGGTTCACCCCCTGGTAGCGGTTGAGCCGCTCCTGCTTCAGCTGTTCAAAGTGGCGCTTCAGCTCCGCCTGGCGCTCGGCCTTCTTCTGGGCGCGCCCCACGTACCTCGGCCGCGACCACGC
s2-11	261	Haemaphysalis longicornis HlVg-1 mRNA for Vitellogenin-1, complete cds	1	Molecular Function/Biological Process	0005319/0045735 /00457350071392/0071392	transporter activity/nutrient reservoir activity/response to stimulus	AB359899.1	0.977	transporter activity-lipid transporter activity/ response to estradiol /cellular response to estradiol stimulus	GAGCGGCCGCCCGGGCAGGTACTGCCGCTTTCGGCGGAACTCCGTGAGAGGCCGTATGGTGGCCTGCTGGAGAAGGTGCTTGGTGGTGGCGTCGTTGGCCGGCAGGCAGTGGAAGCCCATGTCGACGCTCATGAGGCGTGTCTCGACGCACGAGTCGGAGCACTTTGGCAGGGGCGTGAGCGAGAAGCACACCTCCCTCTGCTTGCCCTCGCCGCGGTCACGGGTCACGGTGCGCATCACGGTGCAGCCTTCGCCGGCGTTGTAGGCGCACGGGTTCCGGTACCTCGGCCGCGACCACGC
s2-13	209	Uncharacterized protein								TGGTCGCGGCCGAGGTACAGCCTGTCCTCCTGGAACTGTTAACCTCAAGTTCATAACTTAATCGTATGCCTGAAGCAAAAGGGCACCAGAGTTGGCAACAAAGTTGTGGTGCTCAGCTGCGATGAACATTTGTTTCGCCAAGGTTGTGCACAAAAATCGAAAAAAGAAGGTAACAAGAAGAAGAGGCAAAACGTTGCAGACAAGCTAGAAGAACAATTAAAATGTACCTGCCCGGGCGGCCGCA
s2-14	336	Ixodes scapularis titin (LOC8040488), mRNA	1	Molecular Function	0051373	cytoskeletal protein binding	XM_029969912.1	0.6872		TGGTCGCGGCCGAGGTACGCCCTCACCTGCAGGATGTAATCCTCGAAGTTTGGCACAGCTTCAAAGACGTGCGAAAGCTTCAGCTCGGTAGTGTTAGCTGTCCAGCATGTAGACAACTCATTTACTGCGCAAACTTGAAGCAGGTAACCCTGAAGAGCTGGTTCGGTAGTAATGTTTGGAGGGGCCCAATTGGCGACGAGTTTCGACGTCGTAGCATTGAGCTTTACTGCGCTGACGGTGACGTTGATTGGCGGTGGAGAGGGTTCCGGATCAGTGATTCCTTCGGCATGCGCTGAAGCGCCTTCCCACGTCGAGTTACCGTCACTGTTGACTCTGGCGACTTGCACAGCGTACCTGCCCGGGCGGCCGCTCGAA
s2-16	214	Uncharacterized protein								GGTCGCGGCCGAGGTACCTCTGTGAAGGCTACCCCCGACTACGCATTGGGTTCGAAGCAGATGGAACGCCTTGTCTGAAAAAGAAGACAACTCCAGGCCTTTGTTCTAGCGGATTTTGTAAACCCCTTCCTCCCACCACTGAGGCGCCTGCAGCAGAGAAAGAAAGCACCGCTGGGGCAGCAACCACAGCAGGCACTTTTACCACCGACGACTTTTCATCAACCACTGTACCTGCCCGGGCGGCCGCTCG
s2-18		Ixodes scapularis isolate IS-6-12L-87 ribosome associated membrane protein 4 mRNA, complete cds	1	Biological process	0015031	localization-protein transport	DQ066304.1	0.8345		GCGTGGTCGCGGCCGAGGTACTTCATGGTCCGCAGTCAATGGAATCGAGTTGCTCAGCCAAACCTGATGCTCTGGATGATCTGGAAAATGGCGGAGCCACAGACAACGAAGATGAAGAAAGCAAGAAGCCAGGGTCCGACCGGATACTTTTCATCCTGGGGTTTCGTAGTCTTGGGGACGTTGCCGCGTAGTACCTGCCCGGGCGGCCGCT
s2-19	384	Haemaphysalis longicornis B04A11 mRNA for Kunitz-type trypsin inhibitor, complete cds	1	Molecular function/Biological process	0004869 /0006952	molecular function regulator -enzyme regulator activity/response to stimulus -response to stress	AB520633.1	0.6925		TCGAGCGGCCGCCCGGGCAGGTGTTCATCTTGCTAGCATTGCTTGGAACGGTAGTCGCATTCGAAATGGTGGCGCCGGAAGCTGATGACACTGTTGTCTCGTCCGCATCCGGTGTTGCTGCTCTGCGGGGTGGAAAACGGCCTTGGAAACCAGCGCTCGGTCGTCCAGGCGGTAACCGGCCTCCCAACCCAGGTCCGTGCAAGGCCGCCTTTCCCCGCTTTTACTGCGATGACGAACGAGGCGACTGTTTTTCCTTCATTTACGGAGGATGCGGTGGAAACGGCAACAACTTCAAGACCCGCCGGGAATGCAGGAGGGCCTGCGGTGGCGGCCGTGGTCGTCCCAACAGGCCTCCTGGCCTCGGCCAGCCACGCAAGCACGCGTAAATGTGGTCCTGTG…
s2-20	358	Ixodes scapularis cytochrome P450 3A24 (LOC8026114), mRNA	1	Molecular Function	0016491 /0046872	catalytic activity-oxidoreductase activity/ion binding	XM_029993962.1	0.7291		GCGTGGTCGCGGCCGAGGTACGCGGCCTACTCGCTGGCCCTCAATCCGGACGTGCAGGCTAAGCTTCGCAAGGAGGCCGACGACTGCTTCGCCACACACGGGAAGGAGCCCAGCCTTGACGCCATCTCCAAGCTGCCGTACCTCCACTGCGTTGTGTCGGAGACGCTGAGGATGTACCCGCCGGCTCCAAGGCTGGAGAGGTCCGCCCTTGAGGACTACGTTCTCGGGGACACCGGGATCACAGTGCCCAAGGACTGCGTCATCGGCATCCCAGCCTACTCCATGCACCATGACCCCGAGTTTTTCCCGAACCCGGAGAAGTTCGACCCTGACAGGTTCAGCGAGGAGAACGTTGACTCCATACGGCCGTACTCGTACCTGCCCGGGCGGCCGC
s2-21	189	Ixodes scapularis SCO-spondin (LOC8025689), mRNA	1	Biological process	0007155	biological adhesion-Cell adhesion	XM_029967563.1	0.034 78.33%		GCGTGGTCGCGGCCGAGGTCAGGAAGCAGCCATGAAGGTCGCAGTGCTGGCCCTCTTCGTTGTCTGCAGCATCGCGGTTGCGGGTGCCAGGCGTGAGAATGTGCTGTTGCATTCCCGGGAATGCGCCGAGCATGAAGAGTGGAAGGAATGCGTGAGCAGCTCCTGCCGCGAGGCCAGGTGCGACAAGCCCGTGGTGGGACCAATCTGTACCTGCCCGGGCGGCCGCT
s2-22	556	Uncharacterized protein								GCGTGGTCGCGGCCGAGGTACCGCCATGTAGCCAGCGCCCTCGAGCTTTGCCACAGAAGCTCCAGGAAATGCGGGATAAGGAAATCAAGCGCCAGAAGGACAATTATCAAAATCGGGAGCTCCACATGCAGGAGACTCAGCCGACGTGGGAAGAATTTGTCACGTCCCACAGAAGTAAGATAATCTGCTGAAGGCCAGTGCGGGACTGTAGCACGACACCGCACAACTAATATTACCGGGATTGCGGCTGCAGGCACAAGTGCTCCACCAGGCCAACTCACGGGCTGGTGCCAAGAGTAACCGAACACCACATCGTCAAGCCATGTCAAGTCGTTCTTACTTCCAACAAATTTTGTTGGGGGTCCCACAGTCGAAAATTGGTCATAGACAACTTCAAAA…
s2-23	243	Uncharacterized protein								GCGTGGTCGCGGCCGAGGTACCAAGCCGAAGATAACGCCCCGAACAGCATAGTGGAGACACTGAGGGAAACCGCGGTGATATTGAAGGAAAAGTTCAAGGTTCTTGGGAAAAATATCCAAGAAAAAGTGATCGAGCTCCGTGGTGTGGTTGGCGAACAAGCCGCTGCGATACGACGGCAGATTGAATCTCTGAAATCTCAGTTCAACAAGGCTCACAGTGACCTCATGGCGAAGCTGTTCGCCATCTTCAGACCGGCACAGTACCTGCCCGGGCGGCCG
s2-24	162	Haemaphysalis longicornis strain gansu actin (ACT) mRNA, partial cds	1	Molecular Function	0005524 /0000166	heterocyclic compound binding-ATP-binding, Nucleotide-binding	EU019716.1	1		GCGTGGTCGCGGCCGAGGTACGAGCTTCCCGACGGTCAGGTGATCACCATCGGCAACGAGCGCTTCCGTTGCCCCGAGGCCCTGTTCCAGCCCTCGTTCCTGGGTATGGAATCGTGCGGCATCCACGAGACCACGTACAACTCCATCATGAAGTGCGACGTGGACATCCGTAAGGACCTGTACCTGCCCGGGCGGCCGCT
s2-25		Uncharacterized protein								TCGAGCGGCCGCCCGGGCAGGTACTTGTGGGCTGCATTTGTTCGTTTAAATGGCGATAAGTTGTGGCTCTAATCGGTGAAGTCTGTTGCTCTCAGCGGCGTTATCTTCTCGGCCAGCGCGCGCTTGTAAGCGGTGCTGAAGGCATATGCGATGTGCTTCGGCGCTCTCGCGACCACTTCGGTTCCAAACCTCTCCAGGACGTCTGAGGGGTGGTTCAAGGTCTCTCCAAAAGGCTTCAGTCTGGCGGTCACATCGGTCACCTGGAAGTCCGTGAACTGCGAGCATTCGGTGCAGTTCTCCTGTCGCGATTCGATCTTCAGGAAGATGTTGCCGGTGTCCACGAGCAGGTCGGCAACGACCGTGCTGGCGTTGTCGTCGACGATCACCTCTACGTCGTAT…
s2-26	508	Ixodes scapularis spectrin alpha chain (LOC8051692), transcript variant X2, mRNA	1	Biological Process	0065007	biological regulation	XM_029986215.1	0.8509		GCGTGGTCGCGGCCGAGGTACTTTGCTGACGCCAACGAAGCGGAGTCGTGGATGAAAGAGAAGGAGCCCATCGTTGGCAGCCAGGACTATGGCAAGGACGAGGACTCGGCAGAGGCCCTCCTCAAGAAACACGAAGCATTGATGGCTGATCTCGAAGCATTTGGAAACTCTGTGGAAGCCTTGAAAGAGCAAGCTCAGTTGTGCCGGCAACAAGAGGCCCCAATTGTTGACCAAGCAGGAAAGGAGTTCGTTATGGCCTTGTATGATTACACGGAGAAGAGCCCTCGTGAGGTGTCCATGAAAAAGAATGACATTCTGGCGTTGCTGAACAGTAACAACAAGGACTGGTGGAAGGTGGAGGTGAATGACCGGCAGGGCTTTGTGCCCGCGGCATATGTG…
s2-27		Uncharacterized protein								TCGAGCGGCCGCCCGGGCAGGTACGACAAGGCGCTCAGCCTGGAGGAGGACCGCAAGAAGGAGTTCAAGAAGGAGATCGAGAAGAAGGTGCAGACGACACTCTACGAGCTCGTCTATAACGACTACAAGCCGTTGCTCGAGAGGGCCGTCGCCGACACCTACTTCCCGAGAGCCTGATGACGCGGCGTCAGTGCCAACGAGATTGCTTTCCAGAAACCAAAAATAAACAAAAATGCGGTACCTCGGCCGCGACCAC
s2-28	191	Uncharacterized protein								CGAGCGGCCGCCCGGGCAGGTACAGAGGCCATCCCTGTCACATGAGGAGGAAAAGGAAGTTCTCGAGGAGACCGGGAAAAGCCTTGAGGCTCTGGGACAGCTCCTGCAGGGCAAAGATGTCATTGCGACAAAGGAAGGCCAGCAGCAGTTGCTCGATGCTGTGAAGGCTCTCACCACGGCTGATGGTGTCCTGAATGAAGAAGCGGCCGAGTACCTCGGCCGCGACCA
s2-29	243	Haemaphysalis longicornis HlVg-1 mRNA for Vitellogenin-1, complete cds	1	Molecular Function/Biological Process	0005319/0045735 /00457350071392/0071392	transporter activity/nutrient reservoir activity/response to stimulus	AB359899.1	0.9918	transporter activity-lipid transporter activity/ response to estradiol /cellular response to estradiol stimulus	GCGTGGTCGCGGCCGAGGTACAACCAGCAGCCCATCTACCGGGTGCACTCGGAGCTCTTCGGCGTCCGCGTGTCTTACGACGGACAAGGAATCTACATACAGCTGGCTCCGTTCTACCGCGGCAAGGTGTGTGGCCTGTGCGGTGACTACAACTTCAACCAGTTCCGCGAGTTCATCGGGCCCGACAAGTGCCTGCACCACAACTCGACCACGTTTGGCAACAGCTACGTCATCCCCTCAGACAACTGCAGGGCTCCCGAGTACCTGCCCGGGCGGCCGCT
s2-30	462	Mesocricetus auratus FLII, actin remodeling protein (Flii), transcript variant X2, mRNA	2				XM_005067667.3	0.9978		GCGTGGTCGCGGCCGAGGTACACACATCGTGTGTCCAGCAGGCTCTGCAGCAGTCTCATTCCTGGCATCAGTTCCACCTTGGGCCGTTTTCTATGTTCCACTGAGAGCTTGTAGTTGATCTGGGGAAGCTCCAAGTAGCCCAGGCCCAGGCCCACCTTGTATAGCTTGGGCTGAGGTGGCCAAAAGTCATCAGGCACGTGCTTCTTGATCTCAGAGGGCTCCCCGCCCAGCACCTCCCAGAACTCTGGGGACTCTTGGCCCTGCACAACGAGTGTGATTTCTGCCTTCCCTTTTCGCTCATTCTTGTTAATTTTCTCTGCAAAGAGCCTGGCCTTGGTGGTGTTGCTCAGTGTGGCCTGGGCCCCCCGCCACACGTAGATGTCCAGTCCTCGGTCCAGG…
s2-33	509	Uncharacterized protein								CGAGCGGCCGCCCGGGCAGGTACTTTAGCACATCACAACATACTGGAAAAAAAAAATGAGCTTCTCGTGTTGGGACTGGAGTTTCCTACACATCAAGTTACCTACTTTACCATCACGCGAGTGCGCCGGTGGTGGAGCTCGACCAAAGAAGGAAATTAAATGCCAGGCATCTGGCAGGCAGAATCTGGCAGGCAGGTCATTGCCATTTCCACAAGTTGGGGCATTGGATTGCAATGTTTGAGCTAATGCTAGAAATGAAACCACCAAAATAAAAAGGGCAAGGACCGGGCCACTCTTCCCTTTTTTACTGCCTGTTTTGTGCAAGCCTTAGCAACATGTGTAGTTTTGTTGTACACACCTGAACTGGCTGTGTGTGTTTTCTGAGGAATGGTTTCCTAT…
s2-38	300	Uncharacterized protein								TCGAGCGGCCGCCCGGGCAGGTAACAGACCAAAGAACGCACATCTCAAAACACAATGAAGGCCTTCCTGTGGATGACACTTCTCTCTCTCGCCGCCGTGGCATACGGAGCCACTGTAGCACCCCAAGTGGCTGCACAAAAGCCTGTTCTTTCGAAGGAGGTTGAAGCCGAGGTTCTGGCCAAGACGGGAAAAAGTCTGGAGACCCTCGGCCGCCTTCTGCAAGGCAACGATGTTGCGACCAAGGAGAACCAGGAGGAGATTCTTGAGATCGTTGAGGCACTAAGCAAGGGAGAAATCGCTCTCAGCGACGAGGCCTCGGAGTACCTCGGCCGCGACCAC
s2-40	186	Ixodes scapularis hydroxyacid-oxoacid transhydrogenase, mitochondrial (LOC8035874), mRNA	1	Molecular Function	0016491	catalytic activity-oxidoreductase activity	XM_029986900.1	0.7624		GCGTGGTCGCGGCCGAGGTACTCGCGGAGGACATCAGACAGGGCGCGGCCAGCATCGGCCTGCTTCAGGTTGGTCACGTCGCCCCCGAGGGCCTCGACGGCTTCGATGTGCCGCTCGGGACACATGCTGGCGGTAAACTGAAACACGGCCGGGGAGGTCATCACCACGGACAGGCCATGCGGAATAATCGGGTGGTCGGTGACGTACCTGCCCGGGCGGCCGCTCGA
s2-41	540	Uncharacterized protein								TCGAGCGGCCGCCCGGGCAGGTACGAGCAATACCAGGGTGTCCGAACTTCCTCGGTCTCGTTGAAAGAGTGCATAACTAGGTTGTTGTTACTGTTGTTGTTGCATTTCTGAAAGCGAACGCTAGAAGGCCGGCAGTTTGAAGGAGAGAAGGCACGTAAAAAGGAAAGAGAAGATACCAAACGTGTTTTATTCTTTCCCCTTCACGGAACACTCGTTGTGTGTAGAGCCTCACTCTATTCTGGGCGCACTCGCCGTTTCGTGTGTTGCGAATGATGGCTGTGCGTGAGGTTCGGAGAACTTGAGATGCGGGTCACTTGTTAAAGCGGGGGGGTCGGGAGATTTTACTCGTCGTCATAACCGGGCAGAGCTCTTTACCTAGAATCACTTTCATTGTTGCCG…
s2-42	482	Ixodes scapularis vacuolar protein sorting-associated protein VTA1 homolog (LOC8035625), mRNA	1	Biological Process	0015031	localization-Protein transport	XM_029983295.1	0.8286		CGAGCGGCCGCCCGGGCAGGTACGAAGATGTTCCCACTGCCATCGAGAATTTGCAGAAGGCACTCAGGTTGCTTACCACGGGCTCAGAGGGACCATGATAGCCTCTCTTGTTCCACGAAACCGAAAGACAAAAAAAAAAAAAGAAAAACAATAAAGAGCCCCTCTTCCTTCCTGAACTAGCTAGGATATGCCACCTCCAAAGCATAATTGTGTTGTCTCCTGCCATGTCTGGTGCAAAGTAATGCTTTTCTTTTTTTTTTTCTGCATTAGTAGCTGTTGAAGTCTGCTACGACAGAGCTTGGTGCTTTTCATTTTATCGCTTTCTATGATAGAGCAGGCATCTGTTGTCTGGTTTGACACACACACATGGCGGGGAAAAGGCCTAGGAAAGAGACTGGT…
s2-43	172	Haemaphysalis longicornis HlVg-B mRNA for Vitellogenin-B, complete cds	1	Molecular Function	0005319	transporter activity	AB359900.1	0.9942	lipid transporter activity	CGAGCGGCCGCCCGGGCAGGTGGAAACTTCAACGGCGAGGTCTTGAGCCACGGCGAGAAGCTGATGCAAATCGAGATGAACCACAACCTGCAATCGCGCTCGCCGCTTCAACTCTTCGTGAGCTCGCGCATCGAGACGCGCCATTTCAGAATCGTCTACTCCGACCAGCTCGAAGAGCGGAACCCGAACCAGTACCTCGGCCGCGACCAC
s2-44	456	Cricetulus griseus beta major globin chain (Hbb), mRNA	2				NM_001246752.1	0.9891		CGAGCGGCCGCCCGGGCAGGTCAAGCCCAGAAACAGACACCATGGTGCACCTGACTGATGCTGAGAAGGCCCTTGTCACTGGCCTGTGGGGAAAGGTGAACGCCGATGCAGTTGGCGCTGAGGCCCTGGGCAGGTTGCTGGTTGTCTACCCTTGGACCCAGAGGTTCTTTGAACACTTTGGAGACCTGTCCTCTGCCAGTGCTGTCATGAATAACCCCCAGGTGAAGGCCCATGGCAAGAAGGTGATCCACTCCTTCGCTGATGGCCTGAAACACCTGGACAACCTGAAGGGCGCCTTTTCCAGCCTGAGTGAGCTCCACTGTGACAAGCTGCACGTGGATCCTGAGAACTTCAAGCTCCTGGGCAATATGATCATCATTGTGCTGTCCCACGACCTGG…
s2-46	86	Uncharacterized protein								GCGTGGTCGCGGCCGAGGTACGACGACAATGCGGAAGGCTTCACGGGCCATCTCAGCAAGTTGGAGCTTTCCAAACCAATATGTCAGAGTTAGATTGAGCTAGCGACCTGCCCGGGCGGCCGC
s2-47	243	Haemaphysalis longicornis misexpression suppressor of KSR mRNA, complete cds	1	Biological Process	0007165	cellular process-signal transduction	HM195183.1	0.9959		TCGAGCGGCCGCCCGGGCAGGTACTTGAAGAGCAGCCAGGGAAGGTCAGCGAGGCGTTGAGACTGTTCCTCCAGGGACTTGGATATGCTTTGAACTCGTCGCAGAGGCGGTCTTCTGCAGCTTCTCTGAACGAAGCCCTGGAGATGCGTCGTCGATCCTCCCTCACTGCTTCAGCTCACAATGCAGTCCCTAGTCTTGCTGGTCAAAAGTTGAGCGCAGTGCGTCAGACTTCGCTCGAAGAGGAGGCCAACGCCAAGCAGGAGGTACCTCGGCCGCGACCAC
s2-48	406	Ixodes scapularis uncharacterized LOC8029777 (LOC8029777), mRNA	1				XM_002407454.2	0.6795		GCGTGGTCGCGGCCGAGGTACAGGGGCACCGCGAACACGTGGAACAGGAAATAGAAGAATGTGTTGGGAAGCAGCGTTCCCGATGCTGAGAGGCAGGCCGAGACCAGGATGTAGAAGGAGACGAGCCAGTAGGCGAAGGCGATGAGAAGCAGGAAGACGCCTGAGTGACCTCCGCCGTAGTTGTAGCACAAGCTGAAGACGATGATGCCCAGCACAAGTTCAAGCAGGGTCAAAATTCCCGCAATGCTGGTCAGGAAGGTTGTATTCACCGACAGGGCAATAACTGACGGCGAGCCGGACGACGTCACCGTGGTGGTTTGACGAACAGTTGTCGTGCTAGAAGACATTGTATTCACCTTCGAGCAGGTCCACGGGGGGCCACGCCGGGGAGTGGAAAGC…
s2-50	591	Uncharacterized protein								GCGTGGTCGCGGCCGAGGTCGGCCGAGGTAAAGCTCGCGCCGTTTGTTGACAACAGAAACGACGTGGTTTTTATCGCTGTTGAGGCGCACTGACTGCGTTTTAAAGTGGAAGACCCTGTGCGGCTTGCCAAATGAAGTCGCAAAGGCCTGACACGGGAAGGGGAGGAAGCCGCGGAAACTGGGGCGAGCAAAGACAACAGCCCAGGAACATGAAACCGGGCAACCCCGAAAAGCGAAAAGTATACGTAGCGGGCATTGGCCCTGACGCAAAAGAGGATGACATTCGCCGGGTTTTCGAAAACTACACGGTAGAGCACGTGTATATGAGATTCGAAGGAGAGAAGAAGGCGCACTGCTTTGTCGTCTTTTCCACTGAAGCAGAAGCACAAGAAGTCTTGC…
s2-52	649	Uncharacterized protein								GCGTGGTCGCGGCCGAGGTACCTCTTGTAGAGGAAGAACACTGCTACCAAAAGGAGCAGAATCAGTGGAATAAATACAGCGAGGAGGATTACTGTCGTCGAAGATTTTTCCGACTCCGTGGAAGCCTTGAGTGTTGCTACGGGCCCGCGTTTTCTCATCTCCATACCGTCGTTGAAGGCGTACGATCCCCTCGCGTTGGCCTTGGCTTCGAAGGAGTTGTCGCGGAGCTTGGGGTCGATCTGCACCTCCTCTGCCCTCACCCTCCGGAAGGGCGAGTTCTTCCTCCCCTTGCCAGCGGAACCCGGATCGCCACCGCCGTTGAGCATCGGGGTGACCTCTCCCTTCTGCTTCTTGCCCTTGCTCGGCTCTTCTTCCGCCCAGCTAGCTGTCACCTTTGGC…
s2-53	459	Ixodes scapularis protein SMG8 (LOC8039328), mRNA	1	Biological Process	0000184	metabolic process	XM_029986132.1	0.8068		GCGTGGTCGCGGCCGAGGTACCATGAAAGAAAGCTGGCGCGTGCGTACCAGATGTTCAGCACGCACGCCCGGGGCCCAGCCTTCCAGCGATATGCACAGCAGCTCCAGGAGGACTGCAACCTCATCTGGAAGTCGGGCCGGCAGATGTGCGAGGTGCTCAGCCTCACGGGCAACCACTGCATCAACCCCCTCCATAGGACACCAGAGAATGCAGATGAGGTGAGCATGGAGGAGTGTCCCCTGCTGATGCCCCACCGAAGCCAGGTGATGCACATCTCCACCTGCAACTGCGGACGACAGCAGTGCACCCGCGAGGACCCCTTCATCCTCAAGGCTGCCAACTATGACTTTTATCTGCGGGTCAGTGCTGACTGCTGCGGCGTGCTGGAGAGAATCAAC…
s2-54	265	Uncharacterized protein								GCGTGGTCGCGGCCGAGGTACTGCAACACCGCATTACACATCTTTCCGAGGCGAGTCTCAACGTCGCGCTAGCGGCCCATGCGCAAGCGACAATCGGATGGAAAGGCCCCCGTCAAATGGCACCCGTTTTTTTTTAAATCTCACAAGAACCGCTACACACGACGTAGGACTTCACCGATACGACGAACGACACTGGGATTCATCAGTCTAGTCAAAAATTAATCACCGGCTAATCGGGAGGGACCACAGCACTGGCAAGGCCAGACCGAGTCAGAACAAAGAGTACCTGCCCGGGCGGCCGCT
s2-55	186	Ixodes scapularis sodium/potassium-transporting ATPase subunit beta (LOC8028296), mRNA	1	Biological process/Molecular Function	0007155/0015075	biological adhesion-Cell adhesion/transporter activity	XM_029985439.1	0.7903		CGAGCGGCCGCCCGGGCAGGTACGGACAGCCCTGCATCCTCCTCAAGCTCAACAGGATTTTTGACTGGGTCCCTGAGCCTTATGACAACGACTCGTTCCCACAGAAGATTCCAACTGACGTCAAGGAAACCTACGATCCCCGTTATGTTTACATCACCTGTGAGGGAGAGAACGTGGCTGACGTGGAGAACATGGGCAAGCTGGCGTACCTCGGCCGCGACCA
s2-56	548	Uncharacterized protein								GCGTGGTCGCGGCCGAGGTACGACTGCCAAATGCCTCCACAAAATTCATTCCACTGATTTCCCACCCCCTCCTCCGCCTTTCCCTCTCATTTTTGCATCACCGCTGCCTATTTTTTCTGCCACGACTCTGTGTCCAAGCAGCGTGATGTGAAGTCAACTTTGGAAGCTTACAGCCCCATCGGACAACTCTGTCGCTGCAAAAGATCAAGGCAGTGCTCAGCGCTAGGGCTAAATGTGTGCGTAGTTGTGTGGAGGAGTGCTTGGCCACTGTGGCGATGTGCCCGGGGCTTTGAAAGCAGTTACAAGCACGCATTTTTTCCGCAAGCGTCCAATCTTGTGCTGCTTTAAGACTTAGGGGGCGAGAGTCAGATGATCGCTCTGAACATGGCTTTTGGTTGG…
s2-60	178	Uncharacterized protein								CGAGCGGCCGCCCGGGCAGGTACTGAAGATCAAGAGTATCACTGTCGGCGTGCGGAGCCGGCCACCACCGTGATCCCAGAGATTTCCTACGGCCTGTGTTAAGCCACAGCGAAGAAGGCGCCCTTCGTTTTGACCTCATGACTCGACGCCATCCTGGATATCGATGACAACGCTTTCATAATATCAAGCTGAAAAGGAAAGGTTGCAGTACCTCGGCCGCGACCAC
s2-62	464	Uncharacterized protein								GCGTGGTCGCGGCCGAGGTACGGCGCCTGTAGAGGATTCAGTGCCAGAAAAACCACTCGTGCCAGCCGAAAAGAAAAATGAACAGCTTTTAAAGTTTGAAAAAATTGTTACAAGCCAGGTTGACGCACTAGACGTAAAGCTTGCAAAGCTAATAGAGGAGCTTGATTCCCAGAAGAACAAACTCGTAGAAATTGGCCATCAGCTCAACCGTTTCAACGATGCACTCCAGGAAAAATTGAGAGCAGCCACCGCGCGCACTTTAAAATCTGTGGACAGTAAGACACGTGAGGTGAAAGCCCTTTTGAATGAAAAAACAGAAGCAATGACGACGACGTTATCCTCAGTATTATCAACGGTGGCAATTAATCCGACAACACACCGGTGGACTCTAACAGGATA…
s2-64	557	Haemaphysalis longicornis HlVg-B mRNA for Vitellogenin-B, complete cds	1	Molecular Function	0005319	transporter activity	AB359900.1	1	lipid transporter activity	GCGTGGTCGCGGCCGAGGTACTCGTTATATTCCTCCTTCAGACGGCAACGGACGCATCTCGCTCAAGTCTGACTTCACACCCGACGTCGAAGCAATTGTCTCGTTCCGCACGATCTCTCCCGAAAACAAGGTCATTGATTTCAAGTTTATCCAGTCCGCTCAAGAGGTCCTAGTGGTGGGACTGCAGATCAACGATCGGCCTCGCTACTTAAACCTTCGACTCGACCTCTCTGGCGCATTGATCCAGCAGCCGCAGTTCGTTCAATTTGAGATGAAAGGTCTTGAACAAGGTCACCACATGTACACGTTGACGACTGGCCCCATCGCCGGCCTGACGCTGATTGTCGACACCGTTAGAAGCGACGACACCCGAATCACAACGATCAAGTATCAACCCCA…
s2-65	274	Ixodes scapularis O-acyltransferase like protein (LOC8029917), mRNA	1	Molecular Function/Biological process	0016746/0006071-0006629	catalytic activity-transferase activity/metabolic process-Glycerol 、Lipid	XM_029981014.1	0.7742		GCGTGGTCGCGGCCGAGGTACGCCATCTACGACGCCTTCCACAGGGTCCTCTTTTCGGCGGGCATCGCCTACATTGCGCTGGCCAGCGCGTGGGGCAGCGGAGGAGTCATCAGGGTATTTCTCACCTGGTCAGGCTGGCTTCCCATCAGCAGGCTCTGCTTCGCCATCTACATCTTGCACCCGTTCCTCATCTTCTACTTCAACGGGACGGAGCGCGGAGTGATTTTCTACACGGTCAAGGTGGCGATGGAAGAGCTACTGTGGAACATAATTGCCAGCATCATAATTAGCGTACCTGCCCGGGCGGCCGCTCG
s2-66	405	Uncharacterized protein								CGAGCGGCCGCCCGGGCAGGTCGGATCTTTTCGAAGCACTAAGCTAACGTAGCTCCGGACACCATGCACTCCAAGATCATCACGTGCTGCGTTGTTTTGCTTTCCGTGACGGTTCTTATTGCCGCACAACACAGGCCGGACACCATTCGCGTGCCCCCACCTCGCATTCATATACCGGCAGCCCCGCAACCGCCAAGGACCCGGATTGACGTGCAAGGAGGCGGAACTGGACGACAGCACAGTGTCAGCGGCACCATCCAACATGACGTGTTCCGGCCTAGACGCGGGCCCACTATCTCCATCTGGGGCCAGGGCTCGCACCAGAGGCACCCGGCCACCGGCACACAGCGGGACGGCCAAGTGGGTGTAGGCATCAAGTTCCCCTTCGGCAGGCGCGGC…
s2-67	511	Ixodes scapularis prolactin regulatory element-binding protein-like (LOC115323813), mRNA	1	Molecular Function/Biological process	0005096 /0051020 /0009306	molecular function regulator/protein binding/localization-protein secretion	XM_029984213.1	0.8159		CGTGGTCGCGGCCGAGGTACCGTGCCGAGCACGCCCACAACATCTTCGTCACGGGACTGGAGTTCCTCAAGTCGTGTGACGAGACCCGGCGCCTGGCAGGCAACTACGATGCTTCTCTCATCAGCATATCTGTGGACAATCACATCGTCGCGCATCATATACCATATCCCGCCACCACTGGCGTCATGGGTCTGGTCGCCATGTTTGTCGGCGTGATACTCATGGTTTACCTGCTGATGGATTTCATCGGGCTTTGAGGAGAAGTGCCGCCCCCATGTGGACCACACCAACAGTCCGAGTGCAATCTTAGGAAACGCCCGCACCCGTCGACAGCTGCATTCCAATCGGCCTCTCCCTCTGCAAATCAGCTGCAATTTGTTTTCCCACCACTGGCTACCT…
s2-68	609	Haemaphysalis longicornis HlVg-1 mRNA for Vitellogenin-1, complete cds	1	Molecular Function/Biological Process	0005319/0045735 /00457350071392/0071392	transporter activity/nutrient reservoir activity/response to stimulus	AB359899.1	0.9901	transporter activity-lipid transporter activity/ response to estradiol /cellular response to estradiol stimulus	GCGTGGTCGCGGCCGAGGTACGGGTTCTTCAGGAACTTTCCAGAGGGTTCCTCGAGGTCGCGGGTTTCGAACAGATGCTTCTGCTCTTCCGAGTGCTCCCAGATCGCACGCATCGTGATCTTCTGATCCGTCTTGCAGTCCTTTCCGAAGTTAATCTTGAAGTTGGTGCTAATGGCGTTGTCGTCAGACACGAGGTCCAGGTTGGCAATCTTCAGATAGTCCGGCGCCGGGAACTTCATGCCAGCGTGGAAGCAGACCTTCATGGGATCGGTCTCGCCAACGGTGAACGGCGTGCGGACGTAGATGAAGTTCATGTTGTGCAGCAGTAGGTCCCTGCTCCTGGTGTAGACCATCTCGGTGACGATCTTGCGCTCGCGCTGTCCGCTCAGCACGAGCTCG…
s2-69	545	Ixodes scapularis spectrin alpha chain (LOC8051692), transcript variant X2, mRNA	1	Biological Process	0065007	biological regulation	XM_029986215.1	0.8599		TCGATTCGAGCGGCCGCCCGGGAAGGTACACTAATCTTTTACATTCTTGTCATCCCAATAAAACTGTTTTATTATTGTTATCCTTATGATCTTCATTATCTCCTTTCATGAACTGTAATCTATCCTTGGGATTGTCAGACGTGGCCTTGTGACAGGCTGGGACAGCTTTAAACAGCATTTGCCAAGCCAACTCGGTCGCTGGCGCGGTCGAAAATGGTGTAGAAACGGCCAATGAACGCCTGGCCGAGGACCCAGAACTTCTTCGTGGGGGTGTCAGAAACGGCCAACCCGCAGAAACACTTCACCTTTTTCGGAGATCTTTTGCAGGTTACGCCAGGTGTCCTCCAGCGCCTCCATGGTGAACCAGGTGTAAGGGTTGGGGCCGACGTTGAAACTCTT…
s2-70	267	Uncharacterized protein								GCGGCCGCCCGGGCAGGTACATAGAACCGAATCGCACGTCAATCAGGGGAAGATCGTCGATCTCAGAGCCACTTAGCAGCGACACCCAGATGCGTTACGTCGGCGTTGTTACTCTAGGAACACCTCCGAAGCAGTTCAAGATGCTGTTTGACACGGGTTCTTCGAACTTGTGGGTGCCCTCAGTCAAGTGCACCGACGATAACCTCGGATGCCGTGGTCGAAATAAGTACGACAAGGACGCGTCTTCGACCTACAAGAAAAACGGCAGGCGCTTCAAAATGAGGTACCTCGGCCGCGACCAC
s2-71	399	Uncharacterized protein								TCGAGCGGCCGCCCGGGCAGGTACGGCGCATGGGGAAAGTTTCCATGGGAGAAGCCCGACAGTCCGCTGCCTGTCGCTCCACCCGCTGACCAGCAGCTTTCCCGGTCACGCCGCTCCCTAAGGCCACCCAAGCCGTGGGAGAAGCCATGGAACCCTCCACCGATCCTCCCGGAGCCCTACCCTCCGACTGGCTACTAAGACGACGGAGTTCATCATGAACGTTCTTCTTCACCTGGAAAAACGAGACCTTGCCTAATGCCGACGCGCTTTGATGCCTTTCACGATCATACGAGGAGACAGGAATAACTTTGCGGGTGCCAAATCAGACAACTGAGACTTTCAAGTTGTGTGCCTCATATTGCACTGCAGTGATCATGCGAAACCGCGGCCCATGAATAA…
s2-72	534	Ixodes scapularis eukaryotic initiation factor 4A-I (LOC8024846), mRNA	1	Molecular Function/Biological process	0004386 /0003723 /0019048	catalytic activity-hydrolase activity/heterocyclic compound binding/multi-organism process	XM_029990380.1	0.9112		GCGTGGTCGCGGCCGAGGTACGATGGGCCCCCAGGCATGGAGCCGGACGGCATCATCGAGAGCAACTGGGAGGAGATCATTGACAACTTCGATGACATGAGCCTCCGGGAAGAGCTCCTGCGAGGAATCTACGCCTATGGTTTTGAGAAGCCGTCTGCCATCCAGCAGCGAGCTATCATACCATGCATCAAAGGAATGGACGTGATCGCCCAGGCCCAGTCGGGCACAGGAAAGACTGCGACCTTCTCGATCGCCATCCTGCAGCAGATCGACACGTCGCTGAAGGAGTGCCAGGCCCTGATCCTGGCCCCGACTCGTGAGCTGGCCCAGCAGATCCAGAAGGTGGTGATTGCCTTGGGTGACTACATGAGTGCCCAGTGCCACGCCTGCATCGGGGGC…
s2-73	310	Uncharacterized protein								GCGGCCGCCCGGGCAGGTACTCCGAGGCCTCGTCGCTGAGAGCGATTTCTCCCTTGCTTAGTGCCTCAACAATCTCAAGAATCTCCTCCTGATTCTCCTTGGTCGCAACATCGTTGCCTTGCAGAAGGCGGCCGAGGGTCTCCAGACTTTTTCCCGTCTTGGCCAGAACCTCGGCTTCAACCTCCTTCGAAAGAACAGGCTTTTGTGCAGCCACTTGGGGTGCTACAGTGGCTCCGTATGCCACGGCGGCCAGAGAGAGAAGTGTCAGCCACAGGAAGGCCTTCATTGTGTTTTGAGATGTGCGTTCTTTGGTCTGTTAGGCTCAAATACCTCGGCCGCGACCAC
s2-74	406	Uncharacterized protein								CCAGCGGCCGCCCGGAGGTACAAGGGCACTTTTGAACTACGCGCTAGCCGCGCCTGCCGAAGGGGAACTTGATGCCTACACCCACTTGGCCGTCCCGCTGTGTGCCGGTGGCCGGGTGCCTCTGGTGCGAGCCCTGGCCCCAGATGGAGATAGTGGGCCCGCGTCTAGGCCGGAACACGTCATGCTGGATGGTGCCGCTGACACTGTGCTGTCGTCCAGTTCCGCCTCCTTGCACGTCAATCCGGGTCCTTGGCGGTTGCGGGGCTGCCGGTATATGAATGCGAGGTGGGGGCACGCGAATGGTGTCCGGCCTGTGTTGTGCGGCAATAAGAACCGTCACGGAAAGCAAAACAACGCAGCACGTGATGATCTTGGAGTGCATGGTGCCCGGAGCTACGT…
s2-75	324	Uncharacterized protein								TCGAGCGGCCGCCCGGGCAGGTACCCACATCGGCTGAATCGTGCGCACTCGTCGAGAGCAATTCCAGTTCCCGAAAGCAGAGAGCGCAAGTGCTCAACAAGAGCTGTCAAGTTCCGAAACGTCGGGAGGAGTCTTCCAGGGGTGACAACAACGATGCAGAAGATTAACGAGGCCGAGAGGATCAAGATCTTTGGACTTAAGCTGATGCGAACACACAAAGAGGTGCTCCCCCTGGTTGCCATCATCGGGGCAGCGTCACTTGGTTGCGTGGCGTTCTGCTGTTACTCAATGACGAAACCAGATGTCATGTGCAGCAGGAAAGACGAAATACCGTCCTGGATGCGGTACCTCGGCCGCGACCA
s2-76	394	Uncharacterized protein								CGGCCGCCCGGGCAGGTACGCAACTTCACACTACACTGACTCAAATAATGTCACAAGTCTTGGGGGAGAAAAAAATAAACCGGGCTACAACAGCCGTATTCAAACACCACGTCAACATCCTGCCGAAAAAAAATCACTCGAGCCTCCCAAAAATCTTAGCTACATTGTTGAGGCTCTTCCAAGAAATGTAGTTACCGTGCTGCTGCAGAAATTCCAGATACATCAACGCTAAACACGAGTTTGGTGCTTTACATCGACTTGACGTGTTCGCTGCAAAAAGTCCAGACAACTCGTGACTGAGGCTACAGTATACACTGAGGATTAGTAAAAGCTTCAACCTCACTCAAGCTGCCAGAACTTGAATGGGGGGAAAAGTGCGACAAACTCACGGAAGCGAAT…
s2-77	124	Uncharacterized protein								CGAGCGGCCGCCCGGGCAGGTACCGACGTGTGCAATCTGGTGCTCCCTTCGATGGGGTTGATCATCAGCGAAAGCTGATCGGCTGTCACCACATACGCCTTTTTGGTCTCGCTGTAGCGACGTTTTAATTTCAGAGGCAAGAGGTACCTCGGCCGCGACCAC
s2-79	410	Ixodes scapularis prolactin regulatory element-binding protein-like (LOC115323813), mRNA	1	Molecular Function/Biological process	0005096 /0051020 /0009306	molecular function regulator/protein binding/localization-protein secretion	XM_029984213.1	0.8201		GCGTGGTCGCGGCCGAGGTACCGTGCCGAGCACGCCCACAACATCTTCGTCACGGGACTGGAGTTCCTCAAGTCGTGTGACGAGACCCGGCGCCTGGCAGGCAACTACGATGCTTCTCTCATCAGCATATCTGTGGACAATCACATCGTTGCGCATCATATACCTTATCCCGCCACCACTGGCGTCATGGGTCTGGTCGCCATGTTTGTCGGCGTGATACTCATGGTTTACCTGCTGATGGATTTCATCGGGCTTTGAGGAGAAGTGCCGCCCCCATGTGGACCACACCAACAGTCCGAGTGCAATCTTAGGAAACGCCCGCACCCGTCGACAGCTGCATTCCAATCGGCCTCTCCCTCTGCAAATCAGCTGCAATTTGTTTTCCCACCACTGGCTACC…
s2-80	534	Uncharacterized protein								TCGAGCGGCCGCCCGGGCAGGTACAGACAGCCATGTCGAGGGGGCTGAAGTGTATTGCCTTTTGTACCATACACCAGGATTGAACTGAGAGCACTTTCGAATAATCTGGCCGCCTCACAAATACACAGCACTCGGAATAATGTCGGGGCGTTGTCAGCTTGCGCTTTCCTATTGTCCTTCCTTGAGGAAGTAAATTTACAGCAGCGTGGCGGAGTAAAACAAACCAACGAACAAGCATTTCGGAAACATTTTAAAGTAGTGATCGGCGGCATCCCCTTATAATTAAGTATATACTGGAAAAAGTCCCCGTTACATTCGCACACTCAAACATCACAGACCCTTTCACCCGAACGTGTAGGACAAACACAAACAAACAACAAACACCATTCAACAAGTGGC…
s2-81	426	Aerococcus sanguinicola strain CCUG43001, complete genome	3				CP014160.1	0.7391		TCGAGCGGCCGCCCGGGCAGGTACCACCTTTTTTCGAAAACTGGAGGCGAGCCGAAGCGGGTGCCTCAGTTGGACTGCTTTCCTCTTCCTCACTTGACTTGTCTTCTGGCTCTGGCCCTTCCCTCTCAGGCATGGCTGCTTCGATCTTTGGCTCTTCCTCGGCTTTTGGTTCTTCAGCTGCGGGTGCTTCCGTTGCTGGGGCCTGTGTAGTCGGTTCCTCGGTTGCCGGTTGTTCCGGCTGCGGATCCTCAGGCTTTGGCTCTTCTGGGGCCGGTTCTTCAGGCTTAGGTTCTTCCGGCGTTGGCTCGCCTTCCGGCTTCGGCTCAGGCGCGGGCTCTTCTGGCTTCGGTTCCTCCGGTTTCGGTTCGGCCTCTGGAACTCCGCCCTTGGGCGTCAGAC…
s2-82	470	Ixodes scapularis UTP--glucose-1-phosphate uridylyltransferase (LOC8035087), transcript variant X5, mRNA	1	Molecular Function	0016779	catalytic activity-transferase activity	XM_029989857.1	0.8746		GCGTGGTCGCGGCCGAGGTACCACATGAAGTTTGGCTCCCTCGTCATGAACCCCAAGCGCGCCTTCCCCACCGTGCCCCTCATCAAGCTCGGCGACAACCACTTCTCCAAGGTGCGGGACTTCCTGAGCCGGTTTGCGAGCATACCGGACATCCTGGAGCTGGACCACCTGACGGTGTCTGGTGACGTCACCTTTGGCAAGGGTGTCTCTCTCCGGGGCACGGTGATCATCATTGCGAACCACGGCGACCGCATCGACATCCCCCCATCGGCCGTGCTGGAAAACAAGATAGTGTCTGGCAACCTGCGCATCCTCGACCACTAGGCCAAACTATGTGACCGTCACACCAGCCGCGCCCGGTTTTGGACACTGCGGCTGCGCGCTCTTCCCCTGTGGGGA…
s2-83	183	Ixodes scapularis putative aminopeptidase W07G4.4 (LOC8026854), transcript variant X2, mRNA	1	Molecular Function	0016817 /0004177	catalytic activity-hydrolase activity/catalytic activity, acting on a protein-Aminopeptidase	XM_029980459.1	0.7289		GCGTGGTCGCGGCCGAGGTACGAGGACCTGCTGCAGTGCAAGATCGAGCCGTCCTCCCGCACCCCGCGAGGCCCCTTCATGCCCGCCGCTTTCCTCGTCAGGGCCTCGGGCCTCGACAAGCACGGTCTGGATTCCGCGCAGCCGCTGTGCTACTCGCACAGCGACATCGCCGCCAGCTCGGGTCCGTACGTGCCCGGGCGGA
s2-84	622	Ixodes scapularis cytochrome b-c1 complex subunit Rieske, mitochondrial (LOC8042691), mRNA	1	Molecular Function/Biological process	0008121 /0046872 /0042775	oxidoreductase activity/cation binding/metabolic process-mitochondrial electron transport	XM_029987733.1	0.7817		CGAGCGGCCGCCCGGGCAGGTACAGGACCACAGCTCCATGCAAATCCAGGCCAGCTGTGTGGGGAGTTTTGAGCCTACTTCTAAACCTGTTATCCGACCAGCAGCGTCGAGTCGGTGGTGAACTCGTAAGGTGGCACCTCAAGGTTGGCAGGCGCCGGCCCCTTGCGGATGCGGCCAGATGCGTCATAGTGGGACCCATGGCAGGGACAGTAGTAACCGCCAAATTCACCCGCATTGGCGATCGGCACGCAGCCAAGGTGAGTGCACACACCTATCACGACCAGCCACTCTGGCTTCTGCGCCCGCTCGTTGTCATGCTGTGGATCGCGAAGTGAACTGGGATCTACCGCAGCCTCCCTGCTGATCTCGTCCGGCGTTCGGTGGCGCACAAACAGTGGC…
s2-85	489	Ixodes-scapularis Serine proteinase inhibitor, putative|protein	1	Molecular function/Biological process	0004867 /0010951	molecular function regulator/biological regulation	ISCW003862-RA	9e-12 81%		TCGAGCGGCCGCCCGGGCAGGTACTTCCCTCGCTATTACTTCAACTCGACCCTGATGTCCTGTCAAAAGTTCATCTACGGAGGGTGCCAGGGAAATGCCAACAACTTCCAGACACTGCAGGAGTGCCAGCAGAGGTGCAAACGTCCTTCCGAAATTTCCGCAATTGCTGAAGGAACCCTCTACGAGACCGATGTACCCGAGAACACCGCCTGCCTCCCGAAGCCAGAAGCTGGACCGTGCGAAGCATACATGCCTCGTTATTACTTCGACAAGTCGACCAAAACCTGCAAGGAGTTTATTTACGGAGGTTGCGATGGAAACCGCAACAACTTCAAGACTCCCGAAGAATGCGAAGCGAGCTGTGCACCCACCAACGACTACCAGCGTGAGTGCCTTGCT…
s2-87	173	Uncharacterized protein								CCGTGGTCCCGGCCGACGTACATTAACGACACAAAAAAAAAACAGAAAGCATCAATTATAACTACTAGCACAAAGCCGTTTTCTCCAAAACATCACAATGGCGGTATTGCATTTCTAGTGTTCTAAGGCTTACTTTTGCTGCCACAAAATACTTAGGGCAAGGGTTCTGTGTTCAAGCACTGGTTCCAGGGTACCTGCCCGGGCGGCCGC
s2-88	197	Uncharacterized protein								TCGAGCGGCCGCCCGGGCAGGTACTCAACGTTTTCTAAATTCTGCTTTCTCCAGTCAGCCTTCTCCTCCCTCCCACCACCCGCCAGAAATTGGAAGTTTTCAAAAGTTCCTATCTTTTGTTACTAAAGCTCATTCAGAAATGAAGACCTGCCTGTGGTTAACCCTCCTCTCGCTGGCCGTTGTTGCCTATGGAGCCACAGTAACCCCACAGGCAACCGTACCTCGGCCGCGACCAC
s2-89	267	Uncharacterized protein								CGAGCGGCCGCCCGGGCAGGTGCATGTTTCGGGTGGGTCTTGGAACGGGGCAGATCGCGTAAGTCGGCGCGGAGGTTTTATTTCCAGTTGAGATGGACTGGTGCCGGCGCAGTGTAATGGCGCGAAGTTTGAGAACTTCGAGCTGGGACCTACGTTCACTGCTGGTAGCTGTGCTGGTCGCCACGCTTGCCAGATATTCTCATGCAGAGAAATGCCCACAGCCTTCAAATCTAGAGGCTCCTGTGATCGCCTACAACTCCATGACATTCCGATGGGATGTGACGAAGTACCTCGGCCGCGACCA
s2-92	188	Amblyomma variegatum manganese superoxide dismutase mRNA, partial cds	1	Molecular function/Biological process	0043167 /0004784/0042742	ion binding/antioxidant activity/response to stimulus-defense response to bacterium	BK007312.1	0.7552		CGAGCGGCCGCCCGGGCAGGTACCATCGACTTAAACATTTATTAGTTACGGGTTCAAACTTCGAGAATGTTTGCAGCTAGCGCCGCGAAGCTCGCCCTCCGTAGCCTGGCGACGCTGGGTCGTTCGGTGCGGAGCAAGCACACGCTGCCCGACCTCCCGTACGACTACAACGCGCTGGAGCCGATCATTTCGGCCGACCTGATGCACGTACCTCGGCCGCGACCA
s2-93	197	Uncharacterized protein								CGAGCGGCCGCCCGGGCAGGTACGGTTGCCTGTGGGGTTACTGTGGCTCCATAGGCAACAACGGCCAGCGAGAGGAGGGTTAACCACAGGCAGGTCTTCATTTCTGAATGAGCTTTAGTAACAAAAGATAGGAACTTTTGAAAACTTCCAATTTCTGGCGGGTGGTGGGAGGGAGGAGAAGGCTGACTGGAGAAAGCAGAATTTAGAAAACGTTGAGTACCTCGGCCGCGACCA
s2-94	450	Haemaphysalis longicornis HlLgm mRNA for tick legumain, complete cds	1	Molecular Function	0008233	catalytic activity, acting on a protein	AB279705.1	1		GAGCGGCCGCCCGGGCAGGTACACGTTGACATTTTCGGGGAGCAGGCCGTCAAACATGGAACCCGACTCACAAGCTTCGATGTAGATGACCATTTTTGCGAACTTCTTTTGCTTATGCATCTTCTTTATGACGTTCACGAACGGTTTGGCGTGCAGCTCTTCATCCGGGAATGCAATTAGGCCAGGAGCACCGTGGTCGGCGAAGTTGACAAAAACATGGTCGTTGGGACCGCTTGCAATAACTTTTCCGCTTCCTCCATTTACCTTCTTTCCTTGAAGGATGCTGAGGAAGTTCTTCGGCGTTACCAGCTTTCCGGTGTAGTCCTTGGGCACTCCTGGATACACGTTGCTTCCGTTAGGGTGGTTGATGATGACACCGGGTGTTGGGTTTTGCGGGTT…
s2-96	349	Uncharacterized protein								GCGTGGTCGCGGCCGAGGTACATTTCGGTTCCGAACAATCTGTACAGGGTGTGCTCGCGTGTACATCTGTCTTGGCGCGCTGTACGTGCCGCCAGTTGATTGAAATTCAAGCGGGGCACTAAATAATGCTTGCCGCTCAGAGTTTTGATGGTTGATATTTTTTTTCTCTCGAGGTGTATCTGTTATCTCGTAGCGAGCTTCTTTTTTTTTTATGCTTGCATGCGTTCCCTAGCCACTTCTGTGTTGTGTGCGTGTGTGTGTATATGTAAAAGTACGAAATCTGCGTAGCAGACGTTGCCCAGAAGCGCTGTGCTTGTCGGGGCGAGGAAGAAATGGCAATGCCTCGCCTATGCGCATCTGTACAATTCACCTGCCCGGGCGGCCGCTCG
s2-97	189	Rhipicephalus haemaphysaloides vitellogenin-4 mRNA, partial cds	1	Molecular Function/Biological Process	0005319/0045735 /00457350071392/0071392	transporter activity/nutrient reservoir activity/response to stimulus	MK584637.1	0.7903	transporter activity-lipid transporter activity/ response to estradiol /cellular response to estradiol stimulus	GCGTGGTCGCGGCCGAGGTACCAGGGCAAGACCTGCGGTCTCTGCAGCAACTTTGACAACGAGCCTTACTACGAGTTTGTGACTCCTGCCAACAAGGTTGTGCACAACTTCACCGAGTTCGTGGCCAGCTACGGCTTTGGCCTTCCCGAGTGCAGGGTTCCCCTTGTCACGCTGCCTTACCCTCTCCGCTACCTCGAGGAGCTGAGGTACCTGCCCGGGCGGCCGCT
s2-98	440	Uncharacterized protein								GCGTGGTCGCGGCCGAGGTACAAAAGAAAAGCAGAGGCGCTTGTCACCAACCACAGCAGAGAACGTGTCCCCAACAAAGCCTGGCAGAGAAAAATCAGTGCGAGAATAACATCGCGTGGACTCTGCAGTTCTCCCATTTTCCCACTGCTTGAGAGGAGGGAAAAAGAAAACAGGAGCACACTAGCGAATTGTTCCACAGGCCGCTCAGGCACCTTTCAGGCACCGCACCAGCTGACACCACGGCACCCCTGACAACACTGGTGCACCACTGGGTTGCTCGTGCAAGAGTCCCCCGAGTGCCACTGGTTGCACCCTACAAAATGCGTGGGGGTTGACTGTGGGGGAAGATGACTCCAGGTTCTGCTGATGATGGCGATAGATGTCCGTCGTGTGTGTGTC…
s2-99	428	Amblyomma variegatum fatty acid-binding protein FABP mRNA, complete cds	1	Biological Process	0008289/0006810	lipid binding/localization-Transport	BK007713.1	0.8639		GCGTGGTCGCGGCCGAGGTACTTGCGCACAGCGGTCACGCCTTCCAGGGCGCAGGTCACTTCGAGGTGGCCGTCCTTGATCTCGCGGGTGATGGTGACCTCCTTGTCACCAAACTGCTTCTGGACAAGCTTGTTGCCGTCCATGGTCACCAGGGACTTGACGGTGGTGCCGTCCATGCGGTTCTCCTCGAACTCCTTGCCCAGCGTGAACTTGAGCTCGGTGGTCTTGAGCATGGTGTGAGTCTTGATGGACCAGTCGTCGCCCTCCGCCTTGATCTCCACCGTCGGCTTGGACGTCTGGCCGAGTTTGCGCCACGCCAGTCCGACGCCGAGCGCCTTGAGAAACTCGTCGAAGTTCTCGCTCTCGGAGAGCTTCCACTTGCCGATAAACGCTGCTGCC…
s2-100	267	Ixodes scapularis uncharacterized LOC115312693 (LOC115312693), transcript variant X4, mRNA	1				XM_029971586.1	0.6765		GCGTGGTCGCGGCCGAGGTACCTCGAGAATGTCGAGAAGCTCGAGAAGACGGCCGAGTATCTTCGCCAGTTGGGTGGTGCGGATGAAAAGGCTGCCGTGAGGACCATCCTGGCCACCCTCATCACCAACGAAGTGGCTAAGCAGTGCAGCTGGCAGGGCTCAAAAGGAACAAAGGAGGCCTTCAGAAAACAGACGAATATCCTGGCCCTTATTCTGGCTGCACTGAAGCCGAAATTTGCTGCAGCCGACAAGACCAGAGTGGCATCTGTTGTCAAAAAATGGGTGTACCTGCCCGGGCGGCCGC
s2-101	316	Uncharacterized protein								GCGTGGTCGCGGCCGAGGTACACAAAAATGTAAAAACTCCTCTGTACATTCTGAGCAGGCATCAACCGTGCAAGCCCGCTCGTCAAGGTCAGTAGTTGGTTGAGGGAACGTTTTCCACTCGTCCGCACGGGAAGTTCATGTCAGTTTGTGGAAGAAAAACAAGAATGAAGCAGCGCAGCAAGGGAAAATAAAATAAAAAAATATAAACGAGACAAAGCTCGTTAGATTGACAAACGACGACGATGCAGGGCTGGGCTTAGTAACACAAGTGGTGGCGATAGATTTTGATAAACAAGTCCCCACTTTCGGTCACTGCATCGACGCCTCTGGGAGGTACCTGCCCGGGCGGCCGCTCGA
s2-103	205	Uncharacterized protein								TCGAGCGGCCGCCCGGGCAGGTACAGTAGCTTCCTTTTTCAGTTTTTTGTGTGGTTTTACTGATCGTATGGCCGCGAGCTGTGTTCTCTCGCACCTGTGTGCACGTGTTGTCTTGTTGTCTTTCATCAGCGCCGTTCATATTTACGTGCTCCGTGCATAAAAATGGCAAGGAGCACTCCATACAATGCAGCTCGCTTGGCTCTTCTACACTAGTCTTCGGGCGCTGTACCTCGGCCGCGACCA
s2-104	255	Ixodes scapularis sodium- and chloride-dependent GABA transporter 1 (LOC8051709), misc_RNA	1	Biological Process	0006836	localization-Neurotransmitter transport	XR_003917985.1	0.7984		CGAGCGGCCGCCCGGGCAGGTACACGAGGAACCAGGCCAGGAGTAGATAGAGAGCCAGCTCTGGTCGCAGGGAACCGACTTCCTCCAGGCCATTGGTGATACCCAGCACGTTGTTCTCCCAATACTCCTTGACGGAAGAGACGGCTTGGGCGGCCGTCAGGTTGCGGTCCGCAAGACTCGAGAGATTCTCGCGGATGCCGAGGCAACGTTCGGTGTTCCATTCGTTACCGCACTGCTCCCACGGCAGAGGACTGTGGAACGATGCCACCAGGTAGTACCTCGGCCGCGACCA
s2-105	631	Uncharacterized protein								GCGTGGTCGCGGCCGAGGTACCCATTGTCGCTGCTCGTGCTGACTGGATGAATTCTGGGAAGACGTGTGCCTGTAGACTTACTTGACTGCTACCCACCGGGATGTTCTGTGCTGTTTCTGCTTGGCCTCTCCACTACCGTTGAAAGTTCTTGATAGAGCGATAAGGAACGGAATCCAAAAGCCGAAACAATGCCTCCCTGCAACTCGCCCTGCTGTGGTTGGTCACACTTGGGGAGAGCCTGCTTCAATGTCTGTGCTGGATCCTCCATAGTATGCGACAGAACTTGAAGGCCGTGCAGACGGTGCTCGGTCTGTGCGACTAGAAATGTATCGGATGTTATTGAAAGAAGCCTATGTTTGTATGGGGTCCTTTATTTTCAGGACAAACCTGATATTTTT…
s2-106	528	Ixodes scapularis keratin-associated protein 9-1-like (LOC115320475), mRNA	1	Biological Process	0031424	developmental process-	XM_029980669.1	0.7869		TCGAGCGGCCGCCCGGGCAGGTGTCGTTATCGCCCCACGCTGTGTCTAAAATGGCTCCCATCGCCGTTGTGTTAGCGCTGGTGTTCTGCGTGAGCTGGTCCGACGCTCTGTGTCCGAGCACAGAAGGCGTGTTCAGCGACTGCGCTTTCAGCAGCTGCACGTCGGACGAGTGCGCGGCCAACGGCCTCGAATGCTGCCCCAAACCCTGCGGTGGGACGTGGTGCGTCGAAGGGCTCCCCGAACTGCGTCAGGCGACCACGCCTGTTCCGCAGTGCCCGCTGCTCCCTCCTCCGGCTGAAGGCTGCGAGGTTAGGGGAAATGGCGTCACCTGTGAGCAGTTGCACTGCGAGAACACGGGATCTGTGTGCTGCCTGACTGCCTGCAACACCCCCTACTGCT…
s2-107	185	Ixodes scapularis prostaglandin E synthase 2 (LOC8037924), mRNA	1	Molecular function/Biological process	0016853/0006633	catalytic activity, acting on a protein/cellular process	XM_002406008.2	0.8152		GCGTGGTCGCGGCCGAGGTACTTGTTGAACACTTCAAGTGATTCTTTTCCTGCAGCATCCTTGACCTTGACTGGATCATACAGCCTGAGGTATTTACTGAACCCACTTTTTGTATCTCGGAGGTAGCTCTGCAGCATGCTGATGATGACCGTGGAGTCATTGATTTGCCAGCAATTTCCAGCTTCCTCCACAAGCAGGATGGGTACCTGCCCGGGCGGCCGCT
s2-108	654	Ixodes scapularis alpha-2-macroglobulin-like protein 1 (LOC8031367), transcript variant X4, mRNA	1	Molecular Function	0004867	molecular function regulator-serine protease inhibitor activity	XM_029988229.1	0.6856		TCGAGCGGCCGCCCGGGCAGGTACTTGGGCGCTAACGTGGCGGCTGAAATTGACGCCAGTGTGCGTTACGTTCTCACACGACAGAACCCTGTCACCGGCTGCTTCGTTGAGAACGACCCCAGCTCGTCTCCCTTCGGACCGCGCACAGCGCCTGACCTGAGTGCAGCGGTGGGTGTGATGTTAGCGGAGAGTGGCTTCAAGAACGACAACGTAACAGACGGTGTCCTGCGGTGCATCGACGCCAACAACCTGCCTTCGAACCACACGACGGCCCTGGACGCCTACTTTTCGGCACTTGCTGGTAGGACTGACCGGGCAAACAGTGCCCTTGACAAGCTTCTCGGAGCGGCTGACAAAACAAGTGGCCTGACCTCTTGGAGTGGAGTTGGTCTCTCGTAC…
s2-109	236	Ixodes scapularis titin (LOC8040488), mRNA	1	Molecular Function	0051373	cytoskeletal protein binding	XM_029969912.1	0.7143		CGAGCGGCCGCCCGGGCAGGTACGTGTCCGGATTCAACGTGGACGCCAACAGCGGTAACATCCTCTACGGCGCGGAGACATCGCTCTCCGAGTACACGCTGCCAACCTATCCCAGCGAGCCTTCGCTTACGTTCACGAAGGTGTCGACGTCGCAGGTGAACGTCGTTGTAGGCGTTCCCAAGTATCCCAACGGACCAATCAGCGGCTATGTCCTAACGTGGTGCCCAAAGCGTCGCTGCTATGGCGATTACATAGGTACCTCGGCCGCGACCA
s2-110	162	Uncharacterized protein								GCGTGGTCGCGGCCGAGGTACCCATTCTCGCGCAATTTCATGCCGTTAGGAGTTCTTAATCGAACGTATTACCTTTTTTTTTTAAAAAAAAGTTGAAGTTTGGTTTGTTGTTAAAGCTTCACAAATGTTGTTAAAACCTGTTCAACTTAAAGTTTTTGGTGAAATAAGTTTTTACTACTGTACCTGCCCGGGCGGCCGCT
s2-111	571	Uncharacterized protein								GCGTGGTCGCGGCCGAGGTACCATTGCAGAGCTTGAAGACGAACATTACCCTAAATGCGAGGAGATGCCAGTCAATTGTTCATTCCACAAGCTGGGGTGCACCTTTGTCGCGGCGCGACGTGAGCAGCCCGCACACGGGGGGACCACCACGCATGCAGACCTTCTGATAGGACATATATGTAAACTACAAGCCGAAAACAAGAATCAAGCCGATCTTGTGAAAGGGACCGTATCTGCACTGCAAGAGGAAGTAAAAAGTCTGCAACGAATGGTCACCAAGAAAGACAATGAAATCGAAGCTCTTAAGCAGGCAGTTTCTGCCCTCCAAGACGAAACAACAAAGAACGACACTGAACATCTCAAGTCGATCATGACAACTCTGCAAGTGGACACGAGGAA…
s2-112	111	Ixodes scapularis ATP synthase subunit beta, mitochondrial (LOC8039882), mRNA	1	Molecular function/Biological process	GO:0046933 /0006754 /1902600	catalytic activity-transferase activity/metabolic process/localization-hydrogen ion transport	XM_029983472.1	0.8621		TCGAGCGGCCGCCCGGGCAGGTACCTTCCCGAAGTGGCCTTCTACATGGTGGGCCCCATAGGAGGTCCGCGAGAAGGCCGAGAAGTTGGCCGCCGAGGCCACGTAAGGAGCCCCAGCAGCAGCAATGCAGTGTACCTCGGCCGCGACCA
s2-113	370	Rhipicephalus microplus strain Deutsch Ctg92298, whole genome shotgun sequence	1				ADMZ02166651.1	7e-15 78%		GCGTGGTCGCGGCCGAGGTACTGGTACTGGTAATAGTCGTAGACTTCCACCAAGCCGTTCTGGATGTTAGTAACTTGCAGGTTCTTGTTCTCCTTGAGGCTGAAGCATGTGGGCTGGATAGTCAACGTTTGAATGATCAGTTGAACCTTGTTGCCACTCACGACATATCGCTTGATAACTCCAGTGTTCACTAAGTTTTGCAACGACTGGTCGTCGGCAGAATATCCAGAGAGAAGTGTCACTTCAATGATTGCCGAGCTACGAAGGAAACCTTCCGTGTATCTGGTGCAGATATCCAGTTGAAGGGAGCTACAGTCGGGGCCAGTAGTTGTGGACACGTTCACCTGAATGCCTCTCTGGATTGGACTGTTTCTCGAGTTGTAGTAGTACTGCCCGGGC…
s2-114	150	Ixodes ricinus strain Charles River I_ricinus	1				JXMZ01102347.1	1e-50 90%		GCGTGGTCGCGGCCGAGGTACTTCCACCCGCCGCAGCACCTCAAGGACCAGCTGCTGATCAATGGCCGCAACCACCTGGCCCTGAAGAACGCGCTGCTGCAGCAGATGCCGCTGCAGGCCATGCTCCCGGGGCAGCTCCCCACGGCAGCCGTGGTAAGTCCCTACTGGTACCTGCCCGGGCGGCCGCT
s2-115	177	Spodoptera litura tubulin beta-1 chain (LOC111350754), mRNA	1	Molecular Function	1901363	heterocyclic compound binding-GTP-binding, Nucleotide-binding	XM_022962426.1	0.8971		GCGTGGTCGCGGCCGAGGTACCGGGCGCTCTCTGTTCCCGAGCTCACTCAACAGATGTTCGACGCCAAGAACATGATGGCGGCGTGCGACCCTCGACATGGCCGTTACCTCACCGTGGCCGCCATCTTCCGTGGCCGCATGTCCATGCGGGAGGTGGACGAACAAATGCTCAATGTCCAGAACAAAAACTCCTCGTACCTGCCCGGGCGGCCGC
s2-116	247	Uncharacterized protein								GCGTGGTCGCGGCCGAGGTACTTCATCAAGGCACTCTGGGGAAAAATTGTGGAAGCCGTCAGGCGCGCTGTAAGGAAGACGATGAACACCGTCGGAGAAGCTGTGAACGAAGCGGCGGCTAGCATTAACGAAGCCACCCGTGAGGCTGCGCAGAGGGCCAAAGAGCAGGCGTTAAAGATTCTGGAAAAACTTCTTGGCGACAATGCGGCTCAATATGAGGGCGATGAATTTGACAACAAGGCTGACTTTGTACGAGTTCTCTGTGTACCTGCCCGGGCGGCCGC
s2-117	122	TSA: Ixodes ricinus IrHemSgMg-205382 mRNA sequence	1				GBIH01001730.1	4e-16 79%	from hemocytes, midgut and salivary glands	GCGTGGTCGCGGCCGAGGTACCTGGTGCACCTGCTGGTGAAGCGCCAGCTGAGCCCCATGATGAGCTCCTACCAGGCCGCCCGCTTTGTCCTTCTCACCCTCTCTCGGTCAAACTACATGGACGAGGCTCTAACACTGTGTACCTGCCCGGGCGGCCGC
s2-118	473	Amblyomma americanum stearoyl-CoA desaturase mRNA, complete cds	1	Molecular function/Biological process	0016491 /0006633 /0006629	catalytic activity-oxidoreductase activity/cellular metabolic process/metabolic process	U03281.2	0.8372		TCGAGCGGCCGCCCGGGCAGGTGTTGGGATCCGTCACATTGGATACTTCGCGCAGCTGGATTAACCACAGAAGGGAACGATGTCGACCGTGACGGAAACCGTGACGGAGGAGCGGACCGTCGCTAAGCCGCACAAGATGGAGATAGTTTGGCGAAATGTGATCCTCATGGGGAGCCTGCACCTGATCTCCATCTACGGCTTCTACTTGGTCTTCTTCAGCGTGCAGTGGAAGACCGTGCTCGCCGCGTACATTCTCTACACGTTATCCGGCATCGGAGTGACGGCTGGCTCTCACCGCCTGTGGGCTCATCGGTCATACAAGGCGAAGACACCTTACCGCATCCTGCTGATGCTTCTGCAAACCATGGCATTCCAGAATGACATCTACGACTGGGCGAG…
s2-122	245	Haemaphysalis flava vitellogenin (Vg) mRNA, complete cds	1	Molecular Function	5319	transporter activity	MH891495.1	0.8618	lipid transporter activity	GCGTGGTCGCGGCCGAGGTCAAGAATCTCCTGCCTGTCCTTGAACGCAAGGAGTTCGGCCTCCACTACTCGAGCCTCAACATCCTGACCGCCTACTCTGAGGAGACCGGCCTTGGCCTGCACGGATACCTTGGTCTCGTGAAGGGCAACACCAGCTTCCTTCCCCGCAGCCTCTTCACCGGCGTCGAATTCACCAAGGGCCCCTACACCTCCCCGCTCGTCGAGCTCTCCGTGGTGAGCAAGGGTCTTCACGAGCTGCAGAAGTACCTGCCCGGGCGGCCGCT
s2-123	499	Uncharacterized protein								GCGTGGTCGCGGCCGAGGTGTACAAGCTTTTTTTTTTTTTTTTTTTTTTTTTTTTTTAAAAAATCTAGCTCGCATCGCTCCTTTATTGTCACTTCCTCGGCACAACCAGGCAGCGGCCGCACTACAAGGCCCGCAAGGAAAAACGCACACTGCGGGAACCTCCCAGCCACCCTTCCCGGTACAGGTGGGCTCGTTGTCCGCCGAGTGTGAAAGCCAGCGGGCACCCCCCCCCGTAGGGGGCACTACTACGCTACCAGGGGCGTTACTGTACAAGCAGGCGCTAGGTATACACGGGGAGGGCCGGCGGCGGCAGCACCAGGGCGTCTAGAGTTACTATGTACAAAAATACCAAAGGCCAACAATCCCAGACGCCTCTCGTCCTCCCGTGCAGTCGCAACC…
s2-124	208	Rhipicephalus microplus serine protease inhibitor 7 RmS7 (RmS-7) mRNA, complete cds	1	Molecular function/Biological process	0004867/0061844	molecular function regulator/immune system process/	KC990106.1	0.8155		GCGTGGTCGCGGCCGAGGTACCTGCCCAAGTTCCAGCTTCAGCAGGCCTACAGCCTCAAGGGCGCGCTGCAATCCCTCGGAGTGCGCGATGTGTTTAGTGCTCGCGACGCTAACTTGACGGGTGTGTCATCGAAGAGGCCGCTAGCGCTAGACGAGGTTTTGCACAAGGCACTGCTCGACGTCGATGAAAAGGGAACCGAGGCAGTGGCGCTGTCATCCGGTATCGTACCTGCCCGGGCGGCC
s2-125	173	Uncharacterized protein								CGAGCGGCCGCCCGGGCAGGTCTTATAGCTTCTAGGCTGTGTCGCCATCATTCCGAAAATGGTCAACAGGGGAATTACCGCCACCGCTGTGGCATTGGCACTTCTCGCTAGCGTGCAGGCCGCTGTCTTTGAAACTACAGGGAAATGCCAACCTCAAAAGGGCATCGCATGTTACTGGGAAGAAGCTGAAGAGTACCTCGGCCGCGACCAC
s2-126	182	Ixodes scapularis 60S ribosomal protein L37a (LOC8040946), mRNA	1	Molecular Function	1901363	heterocyclic compound binding-RNA-binding	XM_029985643.1	0.8155		GCGTGGTCGCGGCCGAGGTACACCTGCACGTTCTGTGGCAAGGATACAATGAAGCGTACGTGCGTGGGGATCTGGAAGTGCCGGTCCTGCCGCAAGACTGTTGCCGGCGGTGCCTACGTTTTCAGCACCACGGCTGCTGCCACTGTGAGGAGTTCTGTGCGTCGGCTTCGGGAGACAAGGCAGCAGTAGTCCACCTCGTGTACCTGCCCGGGCGGCCGC
s2-127	152	Uncharacterized protein								TCGAGCGGCCGCCCGGGCAGGTACGGGACTGCTGGGTGGCAGCCGGCGGCGCCGTGGGTGGCTGCACGGTGGCAGGCTGTGCTGACGCTTGAGGGCGCATGGGGGGCGGCAGGTTGCCCTCCTCACTGCTCACAAAGGAGTCGCGCAGGGCGTTCAGCAGGGTCCAGCCAGGGTACCTCGGCCGCGACCAC
s2-128	573	Rhipicephalus microplus serine protease inhibitor 5 RmS5 (RmS-5) mRNA, complete cds	1	Molecular function/Biological process	0004867/ 0008201 /0009566	molecular function regulator/ion binding/multi-organism process	KC990104.1	0.6917		TCGAGCGGCCGCCCGGGCAGGTACTTCGCAAGATTGGACTTAACAGCGTGTTCACAAATGCAGCAGACCTTTCAAGGATAAGTGGCAAGAAGGACTTGCGAGTCTCTGATGTCAAGCACAAAGCTGTGGTTGAAGTCAACGAACAGGGCACTGTGGCTGCGGCGGTGACGTCGATCCGTATGATTTATAAAACTGCAAGAGTAGTGAAGCCTGTGCCACCTGTGATTTTCCGCGTGGACCACCCCTTCGCCTTCTTCATCTGGGATAATGTCAGCCACCGAGTCATGTTTCTGGGTGCGGTGAAGAAGCTGTAGCTACACACCCCGCGATACAGTTTTTAAGTGCAATGCACTTCTTAAGCGACCCTGAACCTGCGTCCACCGGCGATGTCCGCGCACG…
s2-129	500	Ixodes scapularis 60S ribosomal protein L32 (LOC8052691), transcript variant X2, mRNA	1	Molecular Function	1901363	heterocyclic compound binding-RNA-binding	XM_029972887.1	0.9074		TCGAGCGGCCGCCCGGGCAGGTGGCGAGTGCTGTTTAAACAATGGCCATCAAGCCATTGAAGACCGTTCCGGTGGTCAAGAAGCGGGTGAAGAAGTTCATCCGCCACCAGAGTGACCGATATGTGAAGCTAAGGCCCAACTGGCGCAAGCCGAAAGGTATTGACAACCGGGTGCGGCGGCGCTTCAAGGGCCAGTACGATGGAGAATACTCGGGTTTCAGCATGCTGGGAGGCAAGAAGAAGATCGGCATCGACCTGGTTGTCGAGAAGACCAACGCTTTGGTTGAGGCCACCGGTTCCCCTGGCCGCGCTGCTACCCTCAAGACCCTCACTGTGACCGGCATCGAGTTCCGCTTGACCTTCAACAAGAAGCTCGAGCTGAACGACAAGCGAGAAAAGA…
s2-130	144	TSA: Ixodes ricinus Irsgmg-136392 mRNA sequence	1				GANP01006234.1	2e-25 83%		GCGTGGTCGCGGCCGAGGTACGGCGTGGCGCACAGTTTCTGCAGGTCCCGTGGCTGGCAGAGGTCGAAGAAGTGCGGCCGCAGACGCCCAATCGTGTACTTGGCAATGTCTGTCAGCAGCTGGCTGGTTGCGGCACCGATGCAGAACACGCCCACCATGATGTACCTGCCCGGGCGGCCGCT
s2-131	238	Haemaphysalis longicornis HlVg-1 mRNA for Vitellogenin-1, complete cds	1	Molecular Function/Biological Process	0005319/0045735 /00457350071392/0071392	transporter activity/nutrient reservoir activity/response to stimulus	AB359899.1	0.9874	transporter activity-lipid transporter activity/ response to estradiol /cellular response to estradiol stimulus	CGAGCGGCCGCCCGGGCAGGTACGATGCACACATGATCGAAACGGCCAGCATCCTTCTTCCGTTCGAGAAAGTCAGCGTAGGCGTTGGCTACGACAGCCGCAGCGCCCTCTCAGTGCCGTTCAATTTCGAGGCCGGGTTGAGCTTTGTCGACCGCAAGTTCGAGCTCAGCTCGCGACCGCAGACACCGCACGAGGTGTTCCACTACGAGTTCAAGCCTTTCAGCTTCGTCGAAAGCTTCGAGAACGCACTGCCCGTCGTACCTCGGCCGCGACCA
s2-133	324	Uncharacterized protein								TCGAGCGGCCGCCCGGGCAGGTACGGCAGGCAGTTGGTGTTTCCACTCCCCAGCCATCGACCCGAGGTTATGTTGAGCTCGGCGATAGCCTCACCGATTTTGAAGAAAGGTTCCATTCCGCCGAAATCAAATCCGTCTCTCCAGAGATAATTTTCCAGTTTTTTGGCGATATCTGCGCCAGCCTGGTGATGGTATTCTTCAGGAACACTTGAGGTATACAGCGCCAGATACAGGAGTGCAACTTGGCCCTGAAACTTGCCTAGGCCAGACGAGATCTTGGTGAGGTAATCCTGGATTGTCGAGTCTCTCGTGCAAGACCGGTAGCAGTCGCAAGGCGGGCCGTGGTACCTCGGCCGCGACCA
s2-134	503	Uncharacterized protein								GCGTGGTCGCGGCCGAGGTACTCCGCTGATTTTGGTAGGGTTGGGGGCCTTAAAACAGTTAGGCGTTGCCATTTTTTAAGACTTGCACCCAGCAGCAGCCGTATTCCGACGCCCCTCCCTCAGGATATCGAAGACGAGACTTTATTGTGCCGCGCTCTCTCTCTTTTGGCGAGTTCGCTCCGAGCCGCCCCATAGCACTTGTGTTTCTTTGATCCACTGGTAGAAGGCGCAGTTTGTTCACTCACCTGTCTGGATTTGGTGGCAATGCGCATTTTTACTGCTACCTCACGTGCGCGATACACCTGGATTCCCTCAAACTTGGCAGAGCCCTGTGCTCTTAACAGATGTGACCAAGTATACCACAAACTACTACCACGACTGCAAAGCAGACTGACAGTG…
s2-135	204	Ixodes scapularis translocating chain-associated membrane protein 1-like 1 (LOC8025151), transcript variant X2, mRNA	1	Biological Process	0015031	localization-Protein transport	XM_029968481.1	0.8195		GCGTGGTCGCGGCCGAGGTACCCGTGGTCGGCGGCCTTGTTGCGCTCGGCAAAGAGCAGCAGCCGCGAGGCGTGGAACACCGTCTCCACCAGGTAGTGCATCACCGACAGGCACAGGGCAATGCGCGAAAAATTGAGCACGTAGGAGACGCCAAAGAAGATGAGGTGCAGGGTGGCAGTGGTGATGCGGGCGGACATCTCATCCTTCTTGGTCTTCTGGAAGTACCTGCCCGGGCGGCCGCT
s2-137	229	Ixodes scapularis tubulin alpha chain (LOC8044135), mRNA	1	Molecular Function	1901363	heterocyclic compound binding-GTP-binding, Nucleotide-binding	XM_029988129.1	0.8963		TCGAGCGGCCGCCCGGGCAGGTACGTGGGCGAGGGCATGGAGGAGGGCGAGTTCTCCGAGGCCAGGGAGGACCTGGCTGCCCTGGAGAAAGACTACGAGGAAGTGGGCATCGACTCTGCTGAAGGCGCAGAGGATGATGGAGGGGAGGAGTTCTAAGCCAGGCAAAAAAGAAAAAAAGCTTTCTCTTGCCTTCCTGCTCAAGGCATGGAATAAAATAGAGCAGTGTGAAACCTGAAAAAAAAAAAAAAAAAACCTCGGCCGCGACCAC
s2-138	552	Ixodes scapularis natterin-3 (LOC8039771), mRNA	1	Molecular Function	0090729 /0016787	toxin activity/catalytic activity-hydrolase activity	XM_029975801.1	0.7389		GCGTGGTCGCGGCCGAGGTACAACGCCGTGCCGGGAGGCGAAGACAGCGGCGAGACCATCTACATAGGCCGCGCAGTCCACAACGGCGAGGTGATCCCGGGAAAGGTGGTGCCTTCACACCGGTGCTGCTACGTGGCCTCGGCAGGCGCCGAGCACAGCCACAGGGAGTATCAGGCACTCATTTCTGACGGCACCCAGTTCGCGTGGGTTCCATCCTCCGGCGGGGCGCTCCCCAGCGGGGCCGTCCAGGGTGGCATGTGCACCTCCGGGGAGCCGCTTTTCATCGGCCGCACATACCACGAGGGCACCCTGACCATCGGAAAGGTGCACCCCTCCCGCCAATGCCTGTCCATCCCGTACGGAGGCGAGGAGCACTGCTACTCCGACTACGAAGTGCTC…
s2-140	503	Ixodes scapularis protein Malvolio (LOC8024837), transcript variant X2, mRNA	1	Biological process	0006810	localization-Transport	XM_029992961.1	0.8165		TCGAGCGGCCGCCCGGGCAGGTACTAACTGGTAAACGATCTCCAGGTGATAATGATACGTCTGTTTGAGATGGGCCATTGAAGAGGACACGGTCATTGCGCTCTTTGAGATGTGGACCGACCAGGGGAAGTTGCAGAAGAGATGTCAGGCCAAACACAACCAGCAGGCGGGCCACCAAATAAAGGTTGAAGCCCAAGTAGAGGATTCCAAAGACCGCTATGGCCAGGTAGACTGTCCAGTGGTCCGGCAGTTTTTCGTGCACAAAGTTGCTCACAAAGTACAGGTTGATGGCGATCACCACCACTGACAACAGGCTTGCTGCCACCTTGGTGAACATTCCGTTCTTGAAGTCGCCCATGACGGCCGCCGAGGTGGTGAAGGTCAGGGTGGGGATGAGGG…
s2-141	509	Ixodes ricinus strain Charles River I_ricinus_No... 73.4	1				JXMZ01061413.1	1e-11 76%		GCGTGGTCGCGGCCGAGGTACCTGATCCTCTTCACTCTTCTGCTCGAAAAGGACGTAGAACTCGGGCTCATCGACGGCATGGCGGAGAAGAACGTGGGGAACGTCCTTCTTGAGGGATTCCAGGGGCACGGAGACGTTGTCGAAGGTCTTGACGTAGTACCGCTGGGAAGTCCCACAATCTCCCACCCGAGTGCTGCCGCCACAAAAAAGACATAGGCAAGGTAAGCCATCGTGTTGGCCATGAAACCCAGAGAAGAGCAGAAACGCGCCCATGATAGGCATCTCACATACCATTCAAAGCACTGTTATTTGGCATAGATTTCTCACAATTCGAAGCACGTATGCCCTGTATGGATTGCCATCACAACAACTACGCCTCGTAATGTACACCGAATTCCT…
s2-142	191	Uncharacterized protein		Molecular Function	0004869	molecular function regulator/				GCGTGGTCGCGGCCGAGGTACAGAGGCCATCCCTGTCACATGAGGAGGAAAAGGAAGTTCTCGAGGAGACCGGGAAAAGCCTTGAGGCTCTGGGACAGCTCCTGCAGGGCAAAGATGTCATTGCGACAAAGGAAGGCCAGCAGCAGTTGCTCGATGCTGTGAAGGCTCTCACCACGGCTGATGGCGTCTTGAATGAAGAAGCGGCCGAGTACCTGCCCGGGCGGCCGC
s2-143	119	Haemaphysalis longicornis cystatin (cyst-3) mRNA, complete cds	1	Molecular Function	0004869	molecular function regulator/	EU426545.1	0.9748		CGAGCGGCCGCCCGGGCAGGTGGAAAACATCATGGCTGGCTGCGCAGCTCTCTCCGGCGCCGCTCTGGCATGTCTGTTCGTCGTTTGCGCATCGATCCCAGGAGGCTGGCGAGACCAGGATCCCCAGAGCAGCCCTAAGTACCTCGGCCGCGACCAC
average	341.183
SD	158.371

## Sheet: Note
Adaptors	5’	3’
Forward sequence	GCGGCCGCCCGGGCAGGT	ACCTCGGCCGCGACCACGCT
Reverse sequence	AGCGTGGTCGCGGCCGAGGT	ACCTGCCCGGGCGGCCGC
Annotation area	Babesia	Ticks	Uncharacterized protien	Host	Bacteria
